# Supplementary material for: 1,3-Bis[2-hy­droxy-2-(6-meth­oxy-2,2-dimethyl-3a,5,6,6a-tetra­hydro-2H-furo[2,3-d][1,3]dioxol-5-yl)eth­yl]-2,3-dihydro-1H-1,3-benzodiazol-2-one
Source: Acta Crystallogr Sect E Struct Rep Online. 2012 Jan 11;68(Pt 2):o351. doi: 10.1107/S160053681105625X (PMC3275034; doi:10.1107/S160053681105625X)
Supplement: Supplementary file 1 [file e-68-0o351-sup1.cif]

##############################################################################
#                                                                            #
# This CIF contains the data in a paper accepted for publication in          #
# Acta Crystallographica Section E. It conforms to the requirements of       #
# Notes for Authors for Acta Crystallographica Section E, and has been       #
# peer reviewed under the auspices of the IUCr Commission on Journals.       #
#                                                                            #
# Full details of the Crystallographic Information File format               #
# are given in the paper "The Crystallographic Information File (CIF):       #
# a New Standard Archive File for Crystallography" by S. R. Hall, F. H.      #
# Allen and I. D. Brown [Acta Cryst. (1991), A47, 655-685].                  #
#                                                                            #
# The current version of the core CIF dictionary is obtainable from          #
# ftp://ftp.iucr.org/pub/cif_core.dic.                                       #
#                                                                            #
# Software is freely available for graphical display of the structure(s)     #
# in this CIF. For information consult the CIF software page                 #
# http://www.iucr.org/resources/cif/software.                                #
#                                                                            #
# This file may be used for bona fide research purposes within the           #
# scientific community so long as proper attribution is given to the journal # 
# article from which it was obtained.                                        #
#                                                                            #
##############################################################################
data_global
_audit_creation_method     SHELXL-97
_journal_date_recd_electronic     2011-12-25
_journal_date_accepted     2011-12-30
_journal_name_full     'Acta Crystallographica, Section E'
_journal_year     2012
_journal_volume     68
_journal_issue      2
_journal_page_first     o351
_journal_page_last     o351
_journal_paper_category     QO
_journal_paper_doi     10.1107/S160053681105625X
_journal_coeditor_code     XU5430
_publ_contact_author
;
     Dr. Seik Weng Ng
     Department of Chemistry
     University of Malaya
     50603 Kuala Lumpur
     Malaysia
;
_publ_contact_author_email     seikweng@um.edu.my
_publ_contact_author_fax     '03 7967 4193'
_publ_contact_author_phone     '03 7967 6778'
_publ_section_title
;\
1,3-Bis[2-hydroxy-2-(6-methoxy-2,2-dimethyl-3a,5,6,6a-tetrahydro-2<i>H</i>-\
furo[2,3-<i>d</i>][1,3]dioxol-5-yl)ethyl]-2,3-dihydro-1<i>H</i>-1,3-\
benzodiazol-2-one
;
loop_
    _publ_author_name
    _publ_author_address
    'Lakhrissi, Brahim'
;
Laboratoire de Chimie des Agroressources
Universit\'e Ibn Tofail
K\'enitra
Morocco
;
    'Massoui, Mohamed'
;
Laboratoire de Chimie Organique H\'et\'erocyclique
P\^ole de Comp\'etences Pharmacochimie
Universit\'e Mohammed V-Agdal
BP 1014 Avenue Ibn Batout
Rabat
Morocco
;
    'Ramli, Youssef'
;
Laboratoire de Chimie Organique H\'et\'erocyclique
P\^ole de Comp\'etences Pharmacochimie
Universit\'e Mohammed V-Agdal
BP 1014 Avenue Ibn Batout
Rabat
Morocco
;
    'Essassi, El Mokhtar'
;
Laboratoire de Chimie Organique H\'et\'erocyclique
P\^ole de Comp\'etences Pharmacochimie
Universit\'e Mohammed V-Agdal
BP 1014 Avenue Ibn Batout
Rabat
Morocco
;
    'Ng, Seik Weng'
;
     Department of Chemistry
     University of Malaya
     50603 Kuala Lumpur
     Malaysia
     and
     Chemistry Department
     King Abdulaziz University
     PO Box 80203 Jeddah
     Saudi Arabia
;
data_I
_audit_creation_method     SHELXL-97
_chemical_name_systematic
;
1,3-Bis[2-hydroxy-2-(6-methoxy-2,2-dimethyl-3a,5,6,6a-tetrahydro-2<i>H</i>-
furo[2,3-<i>d</i>][1,3]dioxol-5-yl)ethyl]-2,3-dihydro-1<i>H</i>-
1,3-benzodiazol-2-one
;
_chemical_name_common     ?
_chemical_formula_moiety     'C27 H38 N2 O11'
_chemical_formula_sum     'C27 H38 N2 O11'
_chemical_formula_iupac     'C27 H38 N2 O11'
_chemical_formula_weight     566.59
_chemical_melting_point     ?
_symmetry_cell_setting     monoclinic
_symmetry_space_group_name_H-M     'C 2'
_symmetry_space_group_name_Hall     'C 2y'
loop_
    _symmetry_equiv_pos_as_xyz
    'x, y, z'
    '-x, y, -z'
    'x+1/2, y+1/2, z'
    '-x+1/2, y+1/2, -z'
_cell_length_a     30.5551(8)
_cell_length_b     5.31320(10)
_cell_length_c     17.8757(5)
_cell_angle_alpha     90.00
_cell_angle_beta     98.267(2)
_cell_angle_gamma     90.00
_cell_volume     2871.88(12)
_cell_formula_units_Z     4
_cell_measurement_reflns_used     8431
_cell_measurement_theta_min     2.30
_cell_measurement_theta_max     22.39
_cell_measurement_temperature     296(2)
_exptl_crystal_description     prism
_exptl_crystal_colour     colorless
_exptl_crystal_size_max     0.42
_exptl_crystal_size_mid     0.17
_exptl_crystal_size_min     0.12
_exptl_crystal_density_diffrn     1.310
_exptl_crystal_density_meas     ?
_exptl_crystal_density_method     'not measured'
_exptl_crystal_F_000     1208
_exptl_absorpt_coefficient_mu     0.102
_exptl_absorpt_correction_type     none
_diffrn_ambient_temperature     296(2)
_diffrn_radiation_type     MoK\a
_diffrn_radiation_wavelength     0.71073
_diffrn_radiation_source     'fine-focus sealed tube'
_diffrn_radiation_monochromator     graphite
_diffrn_measurement_device_type     'Bruker APEX DUO'
_diffrn_measurement_method     '\w scans'
_diffrn_detector_area_resol_mean     ?
_diffrn_reflns_number     30976
_diffrn_reflns_av_R_equivalents     0.0344
_diffrn_reflns_av_sigmaI/netI     0.0206
_diffrn_reflns_theta_min     2.30
_diffrn_reflns_theta_max     28.11
_diffrn_reflns_theta_full     28.11
_diffrn_measured_fraction_theta_max     0.998
_diffrn_measured_fraction_theta_full     0.998
_diffrn_reflns_limit_h_min     -40
_diffrn_reflns_limit_h_max     40
_diffrn_reflns_limit_k_min     -7
_diffrn_reflns_limit_k_max     7
_diffrn_reflns_limit_l_min     -23
_diffrn_reflns_limit_l_max     23
_diffrn_standards_number     0
_diffrn_standards_interval_count     0
_diffrn_standards_interval_time     0
_diffrn_standards_decay_%     0
_reflns_number_total     3861
_reflns_number_gt     2734
_reflns_threshold_expression     I>2\s(I)
_refine_ls_structure_factor_coef     Fsqd
_refine_ls_matrix_type     full
_refine_ls_R_factor_all     0.0658
_refine_ls_R_factor_gt     0.0436
_refine_ls_wR_factor_gt     0.1168
_refine_ls_wR_factor_ref     0.1335
_refine_ls_goodness_of_fit_ref     1.009
_refine_ls_restrained_S_all     1.009
_refine_ls_number_reflns     3861
_refine_ls_number_parameters     363
_refine_ls_number_restraints     1
_refine_ls_hydrogen_treatment     constr
_refine_ls_weighting_scheme     calc
_refine_ls_weighting_details
         'calc w=1/[\s^2^(Fo^2^)+(0.0702P)^2^+0.7057P] where P=(Fo^2^+2Fc^2^)/3'
_atom_sites_solution_hydrogens     geom
_atom_sites_solution_primary     direct
_atom_sites_solution_secondary     difmap
_refine_ls_shift/su_max     0.001
_refine_ls_shift/su_mean     0.001
_refine_diff_density_max     0.167
_refine_diff_density_min     -0.159
_refine_ls_extinction_method     none
_refine_ls_extinction_coef     ?
loop_
    _atom_type_symbol
    _atom_type_description
    _atom_type_scat_dispersion_real
    _atom_type_scat_dispersion_imag
    _atom_type_scat_source
    'C' 'C' 0.0033 0.0000
                         'International Tables Vol C Tables 4.2.6.8 and 6.1.1.4'
    'H' 'H' 0.0000 0.0000
                         'International Tables Vol C Tables 4.2.6.8 and 6.1.1.4'
    'N' 'N' 0.0061 0.0000
                         'International Tables Vol C Tables 4.2.6.8 and 6.1.1.4'
    'O' 'O' 0.0106 0.0000
                         'International Tables Vol C Tables 4.2.6.8 and 6.1.1.4'
_computing_data_collection     'APEX2 (Bruker, 2010)'
_computing_cell_refinement     'SAINT (Bruker, 2010)'
_computing_data_reduction     'SAINT (Bruker, 2010)'
_computing_structure_solution     'SHELXS97 (Sheldrick, 2008)'
_computing_structure_refinement     'SHELXL97 (Sheldrick, 2008)'
_computing_molecular_graphics     'X-SEED (Barbour, 2001)'
_computing_publication_material     'publCIF (Westrip, 2010)'
loop_
    _atom_site_type_symbol
    _atom_site_label
    _atom_site_fract_x
    _atom_site_fract_y
    _atom_site_fract_z
    _atom_site_U_iso_or_equiv
    _atom_site_adp_type
    _atom_site_calc_flag
    _atom_site_refinement_flags
    _atom_site_occupancy
    _atom_site_symmetry_multiplicity
    _atom_site_disorder_assembly
    _atom_site_disorder_group
    O O1 0.45026(6) 0.5033(5) 0.33539(12) 0.0766(6) Uani d . 1 1 . .
    O O2 0.37502(7) 0.7202(4) 0.23328(12) 0.0767(6) Uani d . 1 1 . .
    O O3 0.37553(11) 0.6090(5) 0.10928(13) 0.0998(9) Uani d . 1 1 . .
    O O4 0.41260(7) 0.2587(4) 0.14954(10) 0.0654(5) Uani d . 1 1 . .
    O O5 0.36385(8) 0.3556(9) 0.39848(13) 0.1219(14) Uani d . 1 1 . .
    H H5 0.3436 0.3546 0.4241 0.183 Uiso calc R 1 1 . .
    O O6 0.27339(8) 0.3692(13) 0.44238(12) 0.174(3) Uani d . 1 1 . .
    O O7 0.17794(8) 0.3550(10) 0.45163(15) 0.1362(17) Uani d . 1 1 . .
    H H7 0.2032 0.3342 0.4733 0.204 Uiso calc R 1 1 . .
    O O8 0.11563(7) 0.0500(5) 0.29169(12) 0.0794(6) Uani d . 1 1 . .
    O O9 0.06657(10) 0.1535(4) 0.18397(12) 0.0876(8) Uani d . 1 1 . .
    O O10 0.05679(8) 0.5151(4) 0.24633(11) 0.0710(6) Uani d . 1 1 . .
    O O11 0.07896(7) 0.2187(6) 0.42890(11) 0.0880(8) Uani d . 1 1 . .
    N N1 0.27933(7) 0.5088(8) 0.32190(13) 0.0886(10) Uani d . 1 1 . .
    N N2 0.23072(8) 0.2129(9) 0.33524(13) 0.0946(12) Uani d . 1 1 . .
    C C1 0.47984(12) 0.3388(10) 0.3764(2) 0.1010(13) Uani d . 1 1 . .
    H H1A 0.5000 0.4321 0.4123 0.152 Uiso calc R 1 1 . .
    H H1B 0.4961 0.2501 0.3426 0.152 Uiso calc R 1 1 . .
    H H1C 0.4639 0.2204 0.4028 0.152 Uiso calc R 1 1 . .
    C C2 0.41922(8) 0.3811(6) 0.28051(14) 0.0604(6) Uani d . 1 1 . .
    H H2 0.4188 0.1989 0.2889 0.072 Uiso calc R 1 1 . .
    C C3 0.42988(9) 0.4441(5) 0.20226(15) 0.0579(6) Uani d . 1 1 . .
    H H3 0.4615 0.4741 0.2019 0.070 Uiso calc R 1 1 . .
    C C4 0.39090(12) 0.3801(6) 0.08371(16) 0.0733(8) Uani d . 1 1 . .
    C C5 0.42325(15) 0.4237(11) 0.02859(19) 0.1074(13) Uani d . 1 1 . .
    H H5A 0.4474 0.5248 0.0522 0.161 Uiso calc R 1 1 . .
    H H5B 0.4086 0.5092 -0.0153 0.161 Uiso calc R 1 1 . .
    H H5C 0.4343 0.2649 0.0139 0.161 Uiso calc R 1 1 . .
    C C6 0.35169(13) 0.2237(9) 0.0517(2) 0.1029(13) Uani d . 1 1 . .
    H H6A 0.3324 0.2036 0.0892 0.154 Uiso calc R 1 1 . .
    H H6B 0.3616 0.0615 0.0375 0.154 Uiso calc R 1 1 . .
    H H6C 0.3361 0.3062 0.0081 0.154 Uiso calc R 1 1 . .
    C C7 0.40167(11) 0.6756(6) 0.17787(17) 0.0686(8) Uani d . 1 1 . .
    H H7A 0.4203 0.8220 0.1712 0.082 Uiso calc R 1 1 . .
    C C8 0.37374(9) 0.4957(7) 0.27796(15) 0.0659(7) Uani d . 1 1 . .
    H H8 0.3515 0.3799 0.2523 0.079 Uiso calc R 1 1 . .
    C C9 0.36052(10) 0.5741(10) 0.35228(17) 0.0879(12) Uani d . 1 1 . .
    H H9 0.3818 0.6990 0.3756 0.105 Uiso calc R 1 1 . .
    C C10 0.31454(10) 0.6894(11) 0.3438(2) 0.1013(15) Uani d . 1 1 . .
    H H10A 0.3102 0.7661 0.3914 0.122 Uiso calc R 1 1 . .
    H H10B 0.3127 0.8215 0.3060 0.122 Uiso calc R 1 1 . .
    C C11 0.25900(8) 0.4453(8) 0.24966(15) 0.0717(9) Uani d . 1 1 . .
    C C12 0.26519(10) 0.5351(10) 0.17970(17) 0.0886(12) Uani d . 1 1 . .
    H H12 0.2857 0.6606 0.1742 0.106 Uiso calc R 1 1 . .
    C C13 0.23948(11) 0.4296(13) 0.11848(18) 0.1071(17) Uani d . 1 1 . .
    H H13 0.2425 0.4866 0.0703 0.128 Uiso calc R 1 1 . .
    C C14 0.20961(12) 0.2436(13) 0.12611(19) 0.1110(18) Uani d . 1 1 . .
    H H14 0.1932 0.1759 0.0830 0.133 Uiso calc R 1 1 . .
    C C15 0.20314(10) 0.1534(10) 0.19590(19) 0.0950(13) Uani d . 1 1 . .
    H H15 0.1826 0.0275 0.2010 0.114 Uiso calc R 1 1 . .
    C C16 0.22854(9) 0.2586(9) 0.25767(15) 0.0759(10) Uani d . 1 1 . .
    C C17 0.26215(10) 0.3639(13) 0.37379(17) 0.1112(19) Uani d . 1 1 . .
    C C18 0.20542(11) 0.0311(13) 0.3720(2) 0.1167(18) Uani d . 1 1 . .
    H H18A 0.2247 -0.0478 0.4132 0.140 Uiso calc R 1 1 . .
    H H18B 0.1947 -0.0992 0.3360 0.140 Uiso calc R 1 1 . .
    C C19 0.16587(10) 0.1509(11) 0.40316(19) 0.1004(15) Uani d . 1 1 . .
    H H19 0.1520 0.0222 0.4312 0.120 Uiso calc R 1 1 . .
    C C20 0.13151(8) 0.2522(7) 0.34121(15) 0.0691(8) Uani d . 1 1 . .
    H H20 0.1451 0.3805 0.3125 0.083 Uiso calc R 1 1 . .
    C C21 0.07154(9) 0.0921(5) 0.26029(16) 0.0603(7) Uani d . 1 1 . .
    H H21 0.0534 -0.0549 0.2683 0.072 Uiso calc R 1 1 . .
    C C22 0.06186(10) 0.4169(5) 0.17386(16) 0.0605(7) Uani d . 1 1 . .
    C C23 0.10223(10) 0.5292(8) 0.14949(18) 0.0817(9) Uani d . 1 1 . .
    H H23A 0.1275 0.4909 0.1862 0.123 Uiso calc R 1 1 . .
    H H23B 0.0987 0.7084 0.1452 0.123 Uiso calc R 1 1 . .
    H H23C 0.1065 0.4606 0.1014 0.123 Uiso calc R 1 1 . .
    C C24 0.02076(11) 0.4703(10) 0.1193(2) 0.0961(12) Uani d . 1 1 . .
    H H24A -0.0043 0.3961 0.1377 0.144 Uiso calc R 1 1 . .
    H H24B 0.0238 0.4000 0.0708 0.144 Uiso calc R 1 1 . .
    H H24C 0.0166 0.6489 0.1145 0.144 Uiso calc R 1 1 . .
    C C25 0.05565(8) 0.3204(5) 0.29936(14) 0.0545(6) Uani d . 1 1 . .
    H H25 0.0260 0.2961 0.3132 0.065 Uiso calc R 1 1 . .
    C C26 0.09055(9) 0.3618(6) 0.36827(14) 0.0633(7) Uani d . 1 1 . .
    H H26 0.0942 0.5405 0.3812 0.076 Uiso calc R 1 1 . .
    C C27 0.06435(14) 0.3616(13) 0.48528(18) 0.1196(19) Uani d . 1 1 . .
    H H27A 0.0569 0.2525 0.5244 0.179 Uiso calc R 1 1 . .
    H H27B 0.0387 0.4561 0.4644 0.179 Uiso calc R 1 1 . .
    H H27C 0.0873 0.4752 0.5062 0.179 Uiso calc R 1 1 . .
loop_
    _atom_site_aniso_label
    _atom_site_aniso_U_11
    _atom_site_aniso_U_22
    _atom_site_aniso_U_33
    _atom_site_aniso_U_12
    _atom_site_aniso_U_13
    _atom_site_aniso_U_23
    O1 0.0660(11) 0.0826(16) 0.0778(12) -0.0040(12) -0.0015(9) -0.0167(13)
    O2 0.0851(13) 0.0624(13) 0.0865(13) 0.0135(11) 0.0260(11) -0.0062(11)
    O3 0.161(2) 0.0603(14) 0.0740(14) 0.0439(16) 0.0026(15) 0.0019(12)
    O4 0.0904(13) 0.0398(10) 0.0644(11) 0.0097(10) 0.0062(9) -0.0033(9)
    O5 0.0779(14) 0.226(4) 0.0636(13) 0.002(2) 0.0151(11) 0.017(2)
    O6 0.0872(15) 0.380(8) 0.0505(11) -0.064(3) -0.0020(10) 0.015(3)
    O7 0.0725(14) 0.258(5) 0.0744(14) -0.031(2) -0.0014(11) -0.008(3)
    O8 0.0669(12) 0.0758(15) 0.0943(15) 0.0146(11) 0.0079(10) -0.0080(13)
    O9 0.151(2) 0.0438(12) 0.0662(13) 0.0104(14) 0.0109(13) -0.0066(10)
    O10 0.1105(16) 0.0384(10) 0.0670(11) 0.0061(11) 0.0227(11) 0.0008(9)
    O11 0.0892(13) 0.113(2) 0.0667(12) -0.0176(15) 0.0283(11) 0.0105(14)
    N1 0.0554(12) 0.155(3) 0.0552(13) -0.0049(18) 0.0080(10) -0.0127(19)
    N2 0.0527(12) 0.166(4) 0.0640(14) 0.0023(19) 0.0037(11) 0.018(2)
    C1 0.079(2) 0.126(4) 0.091(2) -0.011(2) -0.0100(17) 0.020(3)
    C2 0.0650(14) 0.0552(16) 0.0605(14) -0.0068(13) 0.0073(11) -0.0038(13)
    C3 0.0695(15) 0.0435(14) 0.0632(15) -0.0036(12) 0.0179(12) -0.0056(12)
    C4 0.109(2) 0.0485(16) 0.0623(16) 0.0191(17) 0.0128(16) 0.0015(14)
    C5 0.144(3) 0.113(3) 0.0684(19) -0.011(3) 0.028(2) 0.000(2)
    C6 0.108(3) 0.093(3) 0.099(2) 0.008(3) -0.016(2) -0.001(2)
    C7 0.095(2) 0.0382(14) 0.0783(18) 0.0023(14) 0.0306(16) -0.0018(13)
    C8 0.0619(14) 0.078(2) 0.0587(15) -0.0090(15) 0.0121(11) -0.0092(15)
    C9 0.0644(16) 0.137(4) 0.0619(17) -0.011(2) 0.0087(14) -0.027(2)
    C10 0.0701(18) 0.158(4) 0.079(2) -0.004(2) 0.0204(16) -0.047(3)
    C11 0.0517(13) 0.111(3) 0.0517(14) 0.0174(17) 0.0039(11) -0.0067(16)
    C12 0.0699(17) 0.131(4) 0.0655(17) 0.020(2) 0.0112(14) 0.006(2)
    C13 0.0747(19) 0.190(5) 0.0553(16) 0.020(3) 0.0050(15) 0.004(3)
    C14 0.0730(19) 0.190(5) 0.0662(19) 0.016(3) -0.0017(16) -0.041(3)
    C15 0.0607(16) 0.138(4) 0.085(2) 0.015(2) 0.0037(15) -0.026(3)
    C16 0.0495(13) 0.116(3) 0.0612(15) 0.0206(17) 0.0051(11) -0.0022(18)
    C17 0.0542(15) 0.222(6) 0.0568(16) -0.004(3) 0.0049(13) 0.004(3)
    C18 0.0664(18) 0.176(5) 0.108(3) 0.025(3) 0.0119(18) 0.061(3)
    C19 0.0643(17) 0.161(5) 0.076(2) -0.003(2) 0.0099(16) 0.036(3)
    C20 0.0533(13) 0.094(2) 0.0590(14) -0.0128(16) 0.0066(11) 0.0080(16)
    C21 0.0638(15) 0.0421(14) 0.0735(17) -0.0030(12) 0.0042(13) 0.0028(13)
    C22 0.0768(16) 0.0463(15) 0.0579(14) 0.0066(13) 0.0084(12) -0.0020(12)
    C23 0.0849(19) 0.085(2) 0.0790(19) 0.0100(19) 0.0228(16) 0.0095(19)
    C24 0.084(2) 0.107(3) 0.092(2) 0.002(2) -0.0052(17) 0.009(2)
    C25 0.0579(13) 0.0434(14) 0.0628(14) -0.0035(11) 0.0108(11) 0.0028(11)
    C26 0.0664(14) 0.0660(18) 0.0590(14) -0.0146(14) 0.0148(11) -0.0018(14)
    C27 0.117(3) 0.187(6) 0.0603(18) 0.040(4) 0.0316(19) 0.019(3)
loop_
    _geom_bond_atom_site_label_1
    _geom_bond_atom_site_label_2
    _geom_bond_site_symmetry_2
    _geom_bond_distance
    _geom_bond_publ_flag
    O1 C1 . 1.389(5) ?
    O1 C2 . 1.420(3) ?
    O2 C7 . 1.390(4) ?
    O2 C8 . 1.439(4) ?
    O3 C4 . 1.404(4) ?
    O3 C7 . 1.409(4) ?
    O4 C3 . 1.412(3) ?
    O4 C4 . 1.420(3) ?
    O5 C9 . 1.420(6) ?
    O5 H5 . 0.8200 ?
    O6 C17 . 1.225(3) ?
    O7 C19 . 1.404(7) ?
    O7 H7 . 0.8200 ?
    O8 C21 . 1.401(3) ?
    O8 C20 . 1.432(4) ?
    O9 C21 . 1.389(4) ?
    O9 C22 . 1.416(4) ?
    O10 C25 . 1.407(3) ?
    O10 C22 . 1.426(3) ?
    O11 C27 . 1.386(5) ?
    O11 C26 . 1.410(3) ?
    N1 C17 . 1.367(6) ?
    N1 C11 . 1.392(3) ?
    N1 C10 . 1.452(5) ?
    N2 C17 . 1.360(6) ?
    N2 C16 . 1.400(4) ?
    N2 C18 . 1.452(6) ?
    C1 H1A . 0.9600 ?
    C1 H1B . 0.9600 ?
    C1 H1C . 0.9600 ?
    C2 C8 . 1.512(4) ?
    C2 C3 . 1.518(4) ?
    C2 H2 . 0.9800 ?
    C3 C7 . 1.529(4) ?
    C3 H3 . 0.9800 ?
    C4 C6 . 1.502(5) ?
    C4 C5 . 1.511(5) ?
    C5 H5A . 0.9600 ?
    C5 H5B . 0.9600 ?
    C5 H5C . 0.9600 ?
    C6 H6A . 0.9600 ?
    C6 H6B . 0.9600 ?
    C6 H6C . 0.9600 ?
    C7 H7A . 0.9800 ?
    C8 C9 . 1.502(4) ?
    C8 H8 . 0.9800 ?
    C9 C10 . 1.520(5) ?
    C9 H9 . 0.9800 ?
    C10 H10A . 0.9700 ?
    C10 H10B . 0.9700 ?
    C11 C12 . 1.377(4) ?
    C11 C16 . 1.381(5) ?
    C12 C13 . 1.372(5) ?
    C12 H12 . 0.9300 ?
    C13 C14 . 1.365(8) ?
    C13 H13 . 0.9300 ?
    C14 C15 . 1.377(6) ?
    C14 H14 . 0.9300 ?
    C15 C16 . 1.374(5) ?
    C15 H15 . 0.9300 ?
    C18 C19 . 1.539(6) ?
    C18 H18A . 0.9700 ?
    C18 H18B . 0.9700 ?
    C19 C20 . 1.511(4) ?
    C19 H19 . 0.9800 ?
    C20 C26 . 1.521(4) ?
    C20 H20 . 0.9800 ?
    C21 C25 . 1.514(4) ?
    C21 H21 . 0.9800 ?
    C22 C23 . 1.491(5) ?
    C22 C24 . 1.502(4) ?
    C23 H23A . 0.9600 ?
    C23 H23B . 0.9600 ?
    C23 H23C . 0.9600 ?
    C24 H24A . 0.9600 ?
    C24 H24B . 0.9600 ?
    C24 H24C . 0.9600 ?
    C25 C26 . 1.525(4) ?
    C25 H25 . 0.9800 ?
    C26 H26 . 0.9800 ?
    C27 H27A . 0.9600 ?
    C27 H27B . 0.9600 ?
    C27 H27C . 0.9600 ?
loop_
    _geom_angle_atom_site_label_1
    _geom_angle_atom_site_label_2
    _geom_angle_atom_site_label_3
    _geom_angle_site_symmetry_1
    _geom_angle_site_symmetry_3
    _geom_angle
    _geom_angle_publ_flag
    C1 O1 C2 . . 113.3(3) ?
    C7 O2 C8 . . 108.6(2) ?
    C4 O3 C7 . . 109.1(3) ?
    C3 O4 C4 . . 108.8(2) ?
    C9 O5 H5 . . 109.5 ?
    C19 O7 H7 . . 109.5 ?
    C21 O8 C20 . . 110.4(2) ?
    C21 O9 C22 . . 110.6(2) ?
    C25 O10 C22 . . 111.0(2) ?
    C27 O11 C26 . . 114.0(4) ?
    C17 N1 C11 . . 109.2(3) ?
    C17 N1 C10 . . 122.1(3) ?
    C11 N1 C10 . . 128.6(3) ?
    C17 N2 C16 . . 109.2(3) ?
    C17 N2 C18 . . 123.1(3) ?
    C16 N2 C18 . . 127.7(4) ?
    O1 C1 H1A . . 109.5 ?
    O1 C1 H1B . . 109.5 ?
    H1A C1 H1B . . 109.5 ?
    O1 C1 H1C . . 109.5 ?
    H1A C1 H1C . . 109.5 ?
    H1B C1 H1C . . 109.5 ?
    O1 C2 C8 . . 110.9(2) ?
    O1 C2 C3 . . 109.0(2) ?
    C8 C2 C3 . . 101.6(2) ?
    O1 C2 H2 . . 111.6 ?
    C8 C2 H2 . . 111.6 ?
    C3 C2 H2 . . 111.6 ?
    O4 C3 C2 . . 110.6(2) ?
    O4 C3 C7 . . 103.3(2) ?
    C2 C3 C7 . . 104.7(2) ?
    O4 C3 H3 . . 112.6 ?
    C2 C3 H3 . . 112.6 ?
    C7 C3 H3 . . 112.6 ?
    O3 C4 O4 . . 105.2(2) ?
    O3 C4 C6 . . 108.5(3) ?
    O4 C4 C6 . . 108.4(3) ?
    O3 C4 C5 . . 111.1(3) ?
    O4 C4 C5 . . 109.8(3) ?
    C6 C4 C5 . . 113.4(3) ?
    C4 C5 H5A . . 109.5 ?
    C4 C5 H5B . . 109.5 ?
    H5A C5 H5B . . 109.5 ?
    C4 C5 H5C . . 109.5 ?
    H5A C5 H5C . . 109.5 ?
    H5B C5 H5C . . 109.5 ?
    C4 C6 H6A . . 109.5 ?
    C4 C6 H6B . . 109.5 ?
    H6A C6 H6B . . 109.5 ?
    C4 C6 H6C . . 109.5 ?
    H6A C6 H6C . . 109.5 ?
    H6B C6 H6C . . 109.5 ?
    O2 C7 O3 . . 110.2(3) ?
    O2 C7 C3 . . 107.3(2) ?
    O3 C7 C3 . . 105.8(2) ?
    O2 C7 H7A . . 111.1 ?
    O3 C7 H7A . . 111.1 ?
    C3 C7 H7A . . 111.1 ?
    O2 C8 C9 . . 107.0(3) ?
    O2 C8 C2 . . 104.6(2) ?
    C9 C8 C2 . . 116.6(2) ?
    O2 C8 H8 . . 109.4 ?
    C9 C8 H8 . . 109.4 ?
    C2 C8 H8 . . 109.4 ?
    O5 C9 C8 . . 106.4(4) ?
    O5 C9 C10 . . 112.1(3) ?
    C8 C9 C10 . . 112.7(3) ?
    O5 C9 H9 . . 108.5 ?
    C8 C9 H9 . . 108.5 ?
    C10 C9 H9 . . 108.5 ?
    N1 C10 C9 . . 113.5(4) ?
    N1 C10 H10A . . 108.9 ?
    C9 C10 H10A . . 108.9 ?
    N1 C10 H10B . . 108.9 ?
    C9 C10 H10B . . 108.9 ?
    H10A C10 H10B . . 107.7 ?
    C12 C11 C16 . . 121.7(3) ?
    C12 C11 N1 . . 131.1(4) ?
    C16 C11 N1 . . 107.2(3) ?
    C13 C12 C11 . . 116.5(4) ?
    C13 C12 H12 . . 121.8 ?
    C11 C12 H12 . . 121.8 ?
    C12 C13 C14 . . 122.0(4) ?
    C12 C13 H13 . . 119.0 ?
    C14 C13 H13 . . 119.0 ?
    C15 C14 C13 . . 121.8(4) ?
    C15 C14 H14 . . 119.1 ?
    C13 C14 H14 . . 119.1 ?
    C14 C15 C16 . . 116.6(4) ?
    C14 C15 H15 . . 121.7 ?
    C16 C15 H15 . . 121.7 ?
    C15 C16 C11 . . 121.3(3) ?
    C15 C16 N2 . . 131.8(4) ?
    C11 C16 N2 . . 106.9(3) ?
    O6 C17 N2 . . 126.6(5) ?
    O6 C17 N1 . . 125.9(5) ?
    N2 C17 N1 . . 107.5(3) ?
    N2 C18 C19 . . 112.7(5) ?
    N2 C18 H18A . . 109.1 ?
    C19 C18 H18A . . 109.1 ?
    N2 C18 H18B . . 109.1 ?
    C19 C18 H18B . . 109.1 ?
    H18A C18 H18B . . 107.8 ?
    O7 C19 C20 . . 105.7(4) ?
    O7 C19 C18 . . 113.1(3) ?
    C20 C19 C18 . . 112.4(3) ?
    O7 C19 H19 . . 108.5 ?
    C20 C19 H19 . . 108.5 ?
    C18 C19 H19 . . 108.5 ?
    O8 C20 C19 . . 108.9(3) ?
    O8 C20 C26 . . 105.2(2) ?
    C19 C20 C26 . . 114.8(2) ?
    O8 C20 H20 . . 109.2 ?
    C19 C20 H20 . . 109.2 ?
    C26 C20 H20 . . 109.2 ?
    O9 C21 O8 . . 113.2(3) ?
    O9 C21 C25 . . 105.5(2) ?
    O8 C21 C25 . . 107.3(2) ?
    O9 C21 H21 . . 110.2 ?
    O8 C21 H21 . . 110.2 ?
    C25 C21 H21 . . 110.2 ?
    O9 C22 O10 . . 105.6(2) ?
    O9 C22 C23 . . 111.1(3) ?
    O10 C22 C23 . . 108.8(2) ?
    O9 C22 C24 . . 109.3(3) ?
    O10 C22 C24 . . 109.3(3) ?
    C23 C22 C24 . . 112.6(3) ?
    C22 C23 H23A . . 109.5 ?
    C22 C23 H23B . . 109.5 ?
    H23A C23 H23B . . 109.5 ?
    C22 C23 H23C . . 109.5 ?
    H23A C23 H23C . . 109.5 ?
    H23B C23 H23C . . 109.5 ?
    C22 C24 H24A . . 109.5 ?
    C22 C24 H24B . . 109.5 ?
    H24A C24 H24B . . 109.5 ?
    C22 C24 H24C . . 109.5 ?
    H24A C24 H24C . . 109.5 ?
    H24B C24 H24C . . 109.5 ?
    O10 C25 C21 . . 103.75(19) ?
    O10 C25 C26 . . 110.9(2) ?
    C21 C25 C26 . . 104.8(2) ?
    O10 C25 H25 . . 112.3 ?
    C21 C25 H25 . . 112.3 ?
    C26 C25 H25 . . 112.3 ?
    O11 C26 C20 . . 110.3(3) ?
    O11 C26 C25 . . 108.6(2) ?
    C20 C26 C25 . . 101.5(2) ?
    O11 C26 H26 . . 112.0 ?
    C20 C26 H26 . . 112.0 ?
    C25 C26 H26 . . 112.0 ?
    O11 C27 H27A . . 109.5 ?
    O11 C27 H27B . . 109.5 ?
    H27A C27 H27B . . 109.5 ?
    O11 C27 H27C . . 109.5 ?
    H27A C27 H27C . . 109.5 ?
    H27B C27 H27C . . 109.5 ?
loop_
    _geom_torsion_atom_site_label_1
    _geom_torsion_atom_site_label_2
    _geom_torsion_atom_site_label_3
    _geom_torsion_atom_site_label_4
    _geom_torsion_site_symmetry_1
    _geom_torsion_site_symmetry_2
    _geom_torsion_site_symmetry_3
    _geom_torsion_site_symmetry_4
    _geom_torsion
    _geom_torsion_publ_flag
    C1 O1 C2 C8 . . . . 139.7(3) ?
    C1 O1 C2 C3 . . . . -109.3(3) ?
    C4 O4 C3 C2 . . . . 133.8(2) ?
    C4 O4 C3 C7 . . . . 22.3(3) ?
    O1 C2 C3 O4 . . . . 156.9(2) ?
    C8 C2 C3 O4 . . . . -86.0(3) ?
    O1 C2 C3 C7 . . . . -92.5(3) ?
    C8 C2 C3 C7 . . . . 24.6(3) ?
    C7 O3 C4 O4 . . . . 24.3(4) ?
    C7 O3 C4 C6 . . . . 140.1(3) ?
    C7 O3 C4 C5 . . . . -94.5(3) ?
    C3 O4 C4 O3 . . . . -29.5(3) ?
    C3 O4 C4 C6 . . . . -145.4(3) ?
    C3 O4 C4 C5 . . . . 90.1(3) ?
    C8 O2 C7 O3 . . . . 96.9(3) ?
    C8 O2 C7 C3 . . . . -17.9(3) ?
    C4 O3 C7 O2 . . . . -126.3(3) ?
    C4 O3 C7 C3 . . . . -10.5(3) ?
    O4 C3 C7 O2 . . . . 110.5(3) ?
    C2 C3 C7 O2 . . . . -5.3(3) ?
    O4 C3 C7 O3 . . . . -7.2(3) ?
    C2 C3 C7 O3 . . . . -123.0(3) ?
    C7 O2 C8 C9 . . . . 158.6(2) ?
    C7 O2 C8 C2 . . . . 34.3(3) ?
    O1 C2 C8 O2 . . . . 80.2(3) ?
    C3 C2 C8 O2 . . . . -35.5(3) ?
    O1 C2 C8 C9 . . . . -37.8(4) ?
    C3 C2 C8 C9 . . . . -153.5(3) ?
    O2 C8 C9 O5 . . . . -174.1(2) ?
    C2 C8 C9 O5 . . . . -57.4(4) ?
    O2 C8 C9 C10 . . . . 62.8(4) ?
    C2 C8 C9 C10 . . . . 179.4(4) ?
    C17 N1 C10 C9 . . . . 85.0(4) ?
    C11 N1 C10 C9 . . . . -92.3(5) ?
    O5 C9 C10 N1 . . . . -50.1(4) ?
    C8 C9 C10 N1 . . . . 69.8(5) ?
    C17 N1 C11 C12 . . . . -179.2(4) ?
    C10 N1 C11 C12 . . . . -1.6(7) ?
    C17 N1 C11 C16 . . . . 0.4(4) ?
    C10 N1 C11 C16 . . . . 178.0(4) ?
    C16 C11 C12 C13 . . . . 0.1(6) ?
    N1 C11 C12 C13 . . . . 179.7(4) ?
    C11 C12 C13 C14 . . . . -0.7(7) ?
    C12 C13 C14 C15 . . . . 0.9(8) ?
    C13 C14 C15 C16 . . . . -0.5(7) ?
    C14 C15 C16 C11 . . . . -0.1(6) ?
    C14 C15 C16 N2 . . . . -179.8(4) ?
    C12 C11 C16 C15 . . . . 0.3(5) ?
    N1 C11 C16 C15 . . . . -179.4(3) ?
    C12 C11 C16 N2 . . . . -180.0(3) ?
    N1 C11 C16 N2 . . . . 0.4(4) ?
    C17 N2 C16 C15 . . . . 178.7(4) ?
    C18 N2 C16 C15 . . . . 0.5(7) ?
    C17 N2 C16 C11 . . . . -1.0(4) ?
    C18 N2 C16 C11 . . . . -179.3(4) ?
    C16 N2 C17 O6 . . . . -178.3(6) ?
    C18 N2 C17 O6 . . . . 0.0(9) ?
    C16 N2 C17 N1 . . . . 1.3(5) ?
    C18 N2 C17 N1 . . . . 179.6(4) ?
    C11 N1 C17 O6 . . . . 178.6(6) ?
    C10 N1 C17 O6 . . . . 0.8(8) ?
    C11 N1 C17 N2 . . . . -1.0(5) ?
    C10 N1 C17 N2 . . . . -178.8(4) ?
    C17 N2 C18 C19 . . . . 82.3(5) ?
    C16 N2 C18 C19 . . . . -99.7(5) ?
    N2 C18 C19 O7 . . . . -54.2(4) ?
    N2 C18 C19 C20 . . . . 65.3(5) ?
    C21 O8 C20 C19 . . . . 149.5(2) ?
    C21 O8 C20 C26 . . . . 25.9(3) ?
    O7 C19 C20 O8 . . . . -176.7(2) ?
    C18 C19 C20 O8 . . . . 59.5(5) ?
    O7 C19 C20 C26 . . . . -59.0(4) ?
    C18 C19 C20 C26 . . . . 177.2(4) ?
    C22 O9 C21 O8 . . . . -99.7(3) ?
    C22 O9 C21 C25 . . . . 17.3(4) ?
    C20 O8 C21 O9 . . . . 108.5(3) ?
    C20 O8 C21 C25 . . . . -7.5(3) ?
    C21 O9 C22 O10 . . . . -9.3(4) ?
    C21 O9 C22 C23 . . . . 108.4(3) ?
    C21 O9 C22 C24 . . . . -126.8(3) ?
    C25 O10 C22 O9 . . . . -3.4(3) ?
    C25 O10 C22 C23 . . . . -122.7(3) ?
    C25 O10 C22 C24 . . . . 114.0(3) ?
    C22 O10 C25 C21 . . . . 13.4(3) ?
    C22 O10 C25 C26 . . . . 125.3(2) ?
    O9 C21 C25 O10 . . . . -18.4(3) ?
    O8 C21 C25 O10 . . . . 102.5(3) ?
    O9 C21 C25 C26 . . . . -134.8(2) ?
    O8 C21 C25 C26 . . . . -13.8(3) ?
    C27 O11 C26 C20 . . . . 141.0(3) ?
    C27 O11 C26 C25 . . . . -108.6(3) ?
    O8 C20 C26 O11 . . . . 82.3(3) ?
    C19 C20 C26 O11 . . . . -37.4(4) ?
    O8 C20 C26 C25 . . . . -32.7(3) ?
    C19 C20 C26 C25 . . . . -152.4(3) ?
    O10 C25 C26 O11 . . . . 160.3(2) ?
    C21 C25 C26 O11 . . . . -88.4(3) ?
    O10 C25 C26 C20 . . . . -83.4(3) ?
    C21 C25 C26 C20 . . . . 27.9(3) ?
loop_
    _geom_hbond_atom_site_label_D
    _geom_hbond_atom_site_label_H
    _geom_hbond_atom_site_label_A
    _geom_hbond_site_symmetry_A
    _geom_hbond_distance_DH
    _geom_hbond_distance_HA
    _geom_hbond_distance_DA
    _geom_hbond_angle_DHA
    O5 H5 O6 . 0.82 2.22 2.981(3) 155
    O7 H7 O6 . 0.82 2.30 2.946(3) 136
    C7 H7A O4 1_565 0.98 2.36 3.165(4) 139
    C21 H21 O10 1_545 0.98 2.32 3.103(3) 136
