# Supplementary material for: 1,3-Bis[2-hy­droxy-2-(6-meth­oxy-2,2-dimethyl-3a,5,6,6a-tetra­hydro-2H-furo[2,3-d][1,3]dioxol-5-yl)eth­yl]-2,3-dihydro-1H-1,3-benzodiazol-2-one
Source: Acta Crystallogr Sect E Struct Rep Online. 2012 Jan 11;68(Pt 2):o351. doi: 10.1107/S160053681105625X (PMC3275034; doi:10.1107/S160053681105625X)
Supplement: Supplementary file 2 [file e-68-0o351-Isup2.hkl]

# 
# h,k,l, Fc-squared, Fo-squared, sigma(Fo-squared) and status flag 
# 
data_I
_shelx_title '  C2 3092 Friedel pairs merged' 
_shelx_refln_list_code          4 
_shelx_F_calc_maximum      260.85 
_exptl_crystal_F_000      1208.00 
_reflns_d_resolution_high  0.7543 
 
loop_ 
 _symmetry_equiv_pos_as_xyz 
 'x, y, z' 
 '-x, y, -z' 
 'x+1/2, y+1/2, z' 
 '-x+1/2, y+1/2, -z' 
 
_cell_length_a    30.5551 
_cell_length_b     5.3132 
_cell_length_c    17.8757 
_cell_angle_alpha  90.000 
_cell_angle_beta   98.267 
_cell_angle_gamma  90.000 
 
_shelx_F_squared_multiplier     1.000 
 
loop_ 
 _refln_index_h 
 _refln_index_k 
 _refln_index_l 
 _refln_F_squared_calc 
 _refln_F_squared_meas 
 _refln_F_squared_sigma 
 _refln_observed_status 
   4   0   0     9087.35     8588.23    147.77 o 
   6   0   0    67650.52    65141.59    740.15 o 
   8   0   0       58.60       54.72      1.56 o 
  10   0   0     1420.90     1334.64     21.93 o 
  12   0   0      203.19      174.07      4.14 o 
  14   0   0     3654.25     3725.77     55.07 o 
  16   0   0     1818.36     1823.21     41.90 o 
  18   0   0       39.14       28.84      3.20 o 
  20   0   0     1861.30     1752.39     31.51 o 
  22   0   0      248.89      267.32      8.38 o 
  24   0   0      103.34      131.24      7.11 o 
  26   0   0       35.84       48.68      4.54 o 
  28   0   0      244.15      270.63     10.77 o 
  30   0   0       36.23       36.39      5.00 o 
  32   0   0       89.71       88.29      6.84 o 
  34   0   0       22.89       22.64      4.86 o 
  36   0   0        7.95        5.73      5.42 o 
  38   0   0       19.31       19.87      6.20 o 
  40   0   0        0.03        4.69     10.06 o 
   1   1   0    24451.22    23458.13    264.95 o 
   3   1   0    25582.81    24214.34    204.42 o 
   5   1   0      612.79      577.90      4.63 o 
   7   1   0     8539.96     8351.38     67.44 o 
   9   1   0     5714.73     5801.29     48.42 o 
  11   1   0     5679.66     5890.38     52.09 o 
  13   1   0      994.24     1022.63     10.00 o 
  15   1   0     1221.85     1276.98     13.18 o 
  17   1   0     1897.40     1898.36     21.27 o 
  19   1   0      613.76      576.68      7.86 o 
  21   1   0      181.29      166.42      3.94 o 
  23   1   0       50.01       51.71      2.73 o 
  25   1   0      388.54      382.33      7.36 o 
  27   1   0       58.84       81.12      3.98 o 
  29   1   0        5.64        2.67      2.68 o 
  31   1   0       62.73       67.99      4.51 o 
  33   1   0       40.89       43.15      3.90 o 
  35   1   0        6.85        9.71      3.54 o 
  37   1   0       13.80       10.85      3.78 o 
  39   1   0       16.12        3.75      4.50 o 
   0   2   0      553.39      524.31     17.53 o 
   2   2   0     1388.76     1405.20     21.60 o 
   4   2   0     3896.46     3903.73     50.04 o 
   6   2   0     1262.17     1185.40     10.88 o 
   8   2   0       80.67       73.53      2.02 o 
  10   2   0     1673.00     1743.54     15.99 o 
  12   2   0     1676.43     1630.15     15.23 o 
  14   2   0      282.05      289.39      4.88 o 
  16   2   0      343.95      394.33      6.13 o 
  18   2   0      392.35      375.06      5.65 o 
  20   2   0      140.16      135.53      3.44 o 
  22   2   0      232.07      231.56      4.79 o 
  24   2   0       41.07       42.42      4.05 o 
  26   2   0       27.17       15.97      2.82 o 
  28   2   0       29.13       28.42      3.22 o 
  30   2   0       13.77       15.14      3.33 o 
  32   2   0        7.17       13.31      3.85 o 
  34   2   0        9.03       11.57      4.03 o 
  36   2   0        0.56        0.66      3.81 o 
  38   2   0        2.82       -4.00      4.00 o 
   1   3   0      816.89      833.28     13.78 o 
   3   3   0       18.16       28.34      2.12 o 
   5   3   0      335.31      343.60      5.91 o 
   7   3   0      148.14      142.45      2.75 o 
   9   3   0      205.25      179.25      3.05 o 
  11   3   0      353.24      362.22      4.58 o 
  13   3   0       15.91       16.85      2.24 o 
  15   3   0       17.26       16.09      1.82 o 
  17   3   0      104.20       81.87      2.90 o 
  19   3   0       62.40       58.17      2.76 o 
  21   3   0       58.64       59.75      3.43 o 
  23   3   0       23.60       15.05      2.86 o 
  25   3   0        7.93        5.47      2.70 o 
  27   3   0        2.24       -0.58      2.88 o 
  29   3   0        7.22        1.33      3.21 o 
  31   3   0        3.36        2.63      3.77 o 
  33   3   0       16.07       25.50      4.21 o 
  35   3   0        5.93        1.74      3.70 o 
   0   4   0      229.99      245.88      7.56 o 
   2   4   0        7.47       21.83      3.54 o 
   4   4   0       23.48       24.84      1.88 o 
   6   4   0       65.79       71.81      2.45 o 
   8   4   0       79.72      100.38      2.62 o 
  10   4   0       39.81       39.76      2.29 o 
  12   4   0      246.14      243.17      5.19 o 
  14   4   0        6.63        5.35      2.27 o 
  16   4   0        6.25        6.59      2.62 o 
  18   4   0       32.12       20.14      3.16 o 
  20   4   0        1.78        1.60      2.97 o 
  22   4   0       59.46       55.81      4.21 o 
  24   4   0        2.53        8.91      3.87 o 
  26   4   0        0.73        2.66      3.72 o 
  28   4   0       19.68       15.84      4.49 o 
  30   4   0        3.86       10.24      4.77 o 
  32   4   0        1.51        0.32      4.46 o 
   1   5   0      147.05      143.30      6.99 o 
   3   5   0       20.22       18.67      5.11 o 
   5   5   0       92.44       87.45      5.76 o 
   7   5   0      223.66      226.96      7.69 o 
   9   5   0       93.16      106.86      6.97 o 
  11   5   0       77.52       55.12      7.17 o 
  13   5   0       26.95       29.64      4.29 o 
  15   5   0       10.54       17.47      4.24 o 
  17   5   0       13.60       13.02      6.07 o 
  19   5   0       19.95       15.03      4.67 o 
  21   5   0       25.54       30.85      5.25 o 
  23   5   0       12.66       14.03      5.12 o 
  25   5   0        3.76        7.51      4.49 o 
  27   5   0        7.73       12.71      5.08 o 
   0   6   0       12.83        4.87      4.34 o 
   2   6   0        6.44        5.28      3.16 o 
   4   6   0       39.47       42.32      5.62 o 
   6   6   0        1.98       10.50      4.83 o 
   8   6   0       20.92       16.76      3.99 o 
  10   6   0       15.09       19.52      4.67 o 
  12   6   0       13.13       12.16      4.24 o 
  14   6   0       27.54       31.93      5.38 o 
  16   6   0        8.96       12.50      5.33 o 
  18   6   0       18.99       20.88      5.39 o 
  20   6   0       27.25       27.41      5.95 o 
   1   7   0        4.27       -8.29      8.80 o 
   3   7   0        0.29        1.08      5.01 o 
 -40   0   1       20.04       17.40      8.12 o 
 -38   0   1       12.66        8.60      5.82 o 
 -36   0   1       30.91       25.54      5.15 o 
 -34   0   1       20.36       23.75      4.90 o 
 -32   0   1       30.80       15.55      4.36 o 
 -30   0   1        6.67       -1.57      4.41 o 
 -28   0   1       27.35       16.50      4.22 o 
 -26   0   1        5.64        3.01      5.05 o 
 -24   0   1       61.59       43.72      4.16 o 
 -22   0   1      334.04      281.81      9.69 o 
 -20   0   1     5504.25     5632.19     93.34 o 
 -18   0   1      274.25      284.56      7.60 o 
 -16   0   1      259.95      246.55      6.10 o 
 -14   0   1     1232.22     1387.13     21.57 o 
 -12   0   1        7.07       11.23      1.74 o 
 -10   0   1      521.79      445.81      6.25 o 
  -8   0   1      401.95      389.89      5.38 o 
  -6   0   1     5578.10     5122.29     58.66 o 
  -4   0   1       33.61       40.05      2.55 o 
   4   0   1     4989.54     4638.43     50.71 o 
   6   0   1    27016.39    25273.84    273.92 o 
   8   0   1     3096.85     3097.20     36.01 o 
  10   0   1     8857.36     9091.63    121.98 o 
  12   0   1       35.81       59.69      2.48 o 
  14   0   1       99.72       88.46      3.14 o 
  16   0   1        1.13       -1.62      1.62 o 
  18   0   1       14.85       13.13      2.25 o 
  20   0   1      376.38      432.53     10.58 o 
  22   0   1     1522.32     1417.52     26.60 o 
  24   0   1       66.05       56.76      4.41 o 
  26   0   1       48.79       34.28      4.58 o 
  28   0   1      165.49      146.97      6.95 o 
  30   0   1        5.69        8.06      5.16 o 
  32   0   1        0.43       -5.14      5.14 o 
  34   0   1       37.61       33.16      5.58 o 
  36   0   1      115.07      156.68     12.06 o 
  38   0   1        4.89       -3.74      6.06 o 
 -39   1   1        3.56       -0.78      4.42 o 
 -37   1   1        1.21        1.50      3.69 o 
 -35   1   1        3.35        3.97      3.43 o 
 -33   1   1       54.98       73.74      4.27 o 
 -31   1   1       49.63       47.41      3.74 o 
 -29   1   1       69.95       60.72      3.80 o 
 -27   1   1       38.36       30.74      2.90 o 
 -25   1   1       33.90       40.24      3.26 o 
 -23   1   1      553.54      521.65      7.80 o 
 -21   1   1       78.81       82.94      2.74 o 
 -19   1   1      275.63      301.79      4.80 o 
 -17   1   1       68.41       55.80      1.98 o 
 -15   1   1     2920.48     2934.99     25.96 o 
 -13   1   1      773.41      711.05      7.35 o 
 -11   1   1    17835.39    18209.16    154.47 o 
  -9   1   1    12654.14    12840.52    106.13 o 
  -7   1   1      348.56      360.29      3.33 o 
  -5   1   1    54989.01    52768.55    422.65 o 
  -3   1   1    11152.33    10594.26     83.22 o 
  -1   1   1    28812.19    28442.98    296.08 o 
   1   1   1    52494.05    50595.69    505.08 o 
   3   1   1     7688.55     7118.61     60.59 o 
   5   1   1     5586.44     5600.63     43.22 o 
   7   1   1     4825.85     4536.66     35.17 o 
   9   1   1     7496.66     7301.16     57.75 o 
  11   1   1      339.74      328.96      3.86 o 
  13   1   1      477.61      538.33      6.05 o 
  15   1   1     1226.84     1257.30     13.04 o 
  17   1   1      133.48      142.21      4.76 o 
  19   1   1        9.68       16.43      1.76 o 
  21   1   1      292.93      333.73      5.93 o 
  23   1   1      830.05      797.71     11.25 o 
  25   1   1       98.44       93.29      3.84 o 
  27   1   1       72.80       68.96      3.67 o 
  29   1   1       98.09       98.93      4.37 o 
  31   1   1       23.63        7.36      3.44 o 
  33   1   1       45.43       52.93      4.21 o 
  35   1   1        6.11        7.45      3.55 o 
  37   1   1       26.34       45.00      5.44 o 
  39   1   1        6.77        6.68      4.63 o 
 -38   2   1        8.98        0.42      4.25 o 
 -36   2   1        9.73       10.82      4.13 o 
 -34   2   1        0.20        1.36      3.88 o 
 -32   2   1       25.06       19.31      4.84 o 
 -30   2   1       99.21       98.89      4.77 o 
 -28   2   1        1.94        2.15      2.82 o 
 -26   2   1       19.77       28.19      3.15 o 
 -24   2   1      607.58      616.21      9.89 o 
 -22   2   1       15.46       12.92      2.18 o 
 -20   2   1       56.56       66.04      2.70 o 
 -18   2   1      278.09      268.66      4.78 o 
 -16   2   1      779.42      785.31      8.81 o 
 -14   2   1      394.97      414.31      4.90 o 
 -12   2   1     6292.18     6353.98     57.75 o 
 -10   2   1     1400.19     1500.82     14.35 o 
  -8   2   1      375.71      371.06      4.66 o 
  -6   2   1     3597.10     3533.30     33.22 o 
  -4   2   1     2330.99     2290.23     25.28 o 
  -2   2   1     1968.76     2033.98     26.69 o 
   0   2   1     1944.38     1921.25     28.99 o 
   2   2   1      974.60      952.43     12.21 o 
   4   2   1      930.85      908.11     10.62 o 
   6   2   1     1395.07     1495.06     14.98 o 
   8   2   1     1018.00     1135.94     11.80 o 
  10   2   1      582.05      591.91      6.09 o 
  12   2   1     1613.46     1677.85     15.20 o 
  14   2   1       74.95       71.82      2.02 o 
  16   2   1      152.52      125.25      2.86 o 
  18   2   1      176.15      173.28      3.80 o 
  20   2   1      750.89      796.15     10.42 o 
  22   2   1      253.01      255.55      5.12 o 
  24   2   1      237.12      205.39      5.06 o 
  26   2   1       39.19       50.63      3.24 o 
  28   2   1       25.54       30.61      3.15 o 
  30   2   1       61.70       55.24      4.07 o 
  32   2   1       22.12       28.29      4.20 o 
  34   2   1       22.36       30.59      4.45 o 
  36   2   1        3.39        1.60      4.13 o 
  38   2   1        0.36        0.35      5.83 o 
 -35   3   1        4.17        3.28      3.80 o 
 -33   3   1       12.45       14.09      3.66 o 
 -31   3   1        9.60        8.17      3.35 o 
 -29   3   1        3.86        0.48      3.08 o 
 -27   3   1       22.67       22.31      3.32 o 
 -25   3   1       14.35       19.26      2.93 o 
 -23   3   1      202.03      185.57      5.17 o 
 -21   3   1      200.65      223.48      5.12 o 
 -19   3   1      224.78      227.15      4.66 o 
 -17   3   1      236.04      213.43      4.39 o 
 -15   3   1      119.48      120.41      4.62 o 
 -13   3   1     1446.21     1410.85     14.83 o 
 -11   3   1      740.08      777.19      8.67 o 
  -9   3   1      150.19      166.47      3.48 o 
  -7   3   1       59.06       45.24      2.16 o 
  -5   3   1      533.55      483.90      6.50 o 
  -3   3   1      434.31      466.43      7.06 o 
  -1   3   1     1401.71     1463.89     23.27 o 
   1   3   1      243.84      274.27      5.23 o 
   3   3   1      614.82      604.67      9.07 o 
   5   3   1     2622.25     2780.50     36.53 o 
   7   3   1     1061.53      971.10     13.33 o 
   9   3   1       84.53       84.45      2.01 o 
  11   3   1      519.84      540.70      6.93 o 
  13   3   1       44.99       46.89      1.76 o 
  15   3   1      209.87      218.52      3.93 o 
  17   3   1      176.87      164.49      4.20 o 
  19   3   1      418.47      405.38      6.50 o 
  21   3   1       16.05       11.34      2.22 o 
  23   3   1      190.77      195.54      5.33 o 
  25   3   1       31.27       39.81      3.49 o 
  27   3   1        4.42       -1.74      2.98 o 
  29   3   1       39.86       48.90      4.17 o 
  31   3   1       15.71       12.40      3.75 o 
  33   3   1        0.50       -0.13      3.76 o 
  35   3   1        2.89        3.89      4.19 o 
 -32   4   1        4.31       10.70      4.69 o 
 -30   4   1        1.72        1.03      4.03 o 
 -28   4   1        0.65        3.75      3.82 o 
 -26   4   1       44.10       32.60      4.53 o 
 -24   4   1        1.52       -0.77      3.55 o 
 -22   4   1       47.33       37.38      4.16 o 
 -20   4   1        8.03        6.34      3.03 o 
 -18   4   1       67.36       69.60      4.93 o 
 -16   4   1      207.51      187.05      4.87 o 
 -14   4   1       70.42       71.61      3.80 o 
 -12   4   1      364.61      395.14      7.71 o 
 -10   4   1      108.61      103.51      2.98 o 
  -8   4   1       30.01       25.11      1.68 o 
  -6   4   1       21.39       19.54      1.47 o 
  -4   4   1      167.30      150.38      3.21 o 
  -2   4   1      141.49      107.87      3.20 o 
   0   4   1      196.43      205.00      5.72 o 
   2   4   1      602.44      650.07     10.81 o 
   4   4   1      209.07      205.86      4.50 o 
   6   4   1      219.48      222.87      5.07 o 
   8   4   1      151.65      164.34      3.59 o 
  10   4   1       62.25       58.79      2.92 o 
  12   4   1       50.61       50.42      2.69 o 
  14   4   1       16.92       17.36      2.27 o 
  16   4   1       77.39       69.84      3.71 o 
  18   4   1       38.93       38.69      3.40 o 
  20   4   1       31.85       45.12      3.77 o 
  22   4   1        2.68        2.31      3.25 o 
  24   4   1       29.36       33.06      4.06 o 
  26   4   1       10.48       17.40      4.18 o 
  28   4   1        0.97       -0.96      4.02 o 
  30   4   1        5.83        2.29      4.52 o 
  32   4   1        0.23        4.48      4.81 o 
 -27   5   1        2.64        8.53      4.96 o 
 -25   5   1       12.06       10.83      4.57 o 
 -23   5   1       12.08       10.58      4.34 o 
 -21   5   1        1.67        7.20      3.96 o 
 -19   5   1        8.55        5.00      3.75 o 
 -17   5   1       11.81       11.99      3.70 o 
 -15   5   1       44.66       38.15      4.14 o 
 -13   5   1       53.91       49.40      7.07 o 
 -11   5   1        1.03       -1.46      2.95 o 
  -9   5   1       33.87       36.04      3.80 o 
  -7   5   1       49.59       62.85      4.03 o 
  -5   5   1       34.32       40.16      3.53 o 
  -3   5   1       27.19       25.48      3.12 o 
  -1   5   1       87.99       90.26      6.89 o 
   1   5   1       69.18       91.26      6.50 o 
   3   5   1      136.93      145.31      5.83 o 
   5   5   1      134.62      124.84      6.16 o 
   7   5   1      104.99       89.51      5.49 o 
   9   5   1        1.57        8.90      2.81 o 
  11   5   1       15.12       20.82      3.20 o 
  13   5   1       59.82       62.47      4.64 o 
  15   5   1       39.59       46.53      4.96 o 
  17   5   1        0.77       -3.87      3.87 o 
  19   5   1        6.18       10.06      4.50 o 
  21   5   1        5.96       11.83      4.89 o 
  23   5   1        7.20       11.54      5.22 o 
  25   5   1        3.91        0.18      5.15 o 
  27   5   1        0.28       -4.09      5.14 o 
 -20   6   1        7.23       13.89      8.56 o 
 -18   6   1        4.42       -0.57      4.58 o 
 -16   6   1        1.56        1.76      4.96 o 
 -14   6   1        4.22        4.86      4.21 o 
 -12   6   1        2.92       -2.03      3.89 o 
 -10   6   1        4.56        3.92      4.05 o 
  -8   6   1        1.24        5.20      3.70 o 
  -6   6   1       15.36       19.72      3.63 o 
  -4   6   1       27.75       31.39      5.08 o 
  -2   6   1        5.23       10.41      3.32 o 
   0   6   1       15.30        9.38      5.51 o 
   2   6   1       20.61       24.34      6.43 o 
   4   6   1       10.26       10.13      4.90 o 
   6   6   1        5.24       -1.88      4.31 o 
   8   6   1       10.18        7.31      5.35 o 
  10   6   1       14.86       21.60      4.73 o 
  12   6   1        5.21        4.55      3.91 o 
  14   6   1        4.13        3.52      6.99 o 
  16   6   1        0.08       -1.84      3.71 o 
  18   6   1        6.25        5.64      4.15 o 
  20   6   1        2.18        5.34      4.48 o 
  -3   7   1       14.12       23.51      9.85 o 
  -1   7   1        1.34        4.18      4.96 o 
   1   7   1        9.02        8.02      5.46 o 
   3   7   1        9.37       13.22      5.79 o 
 -40   0   2       13.45       18.47      9.70 o 
 -38   0   2        0.30       -0.59      6.88 o 
 -36   0   2       24.59       19.85      5.94 o 
 -34   0   2        0.77       -3.21      3.98 o 
 -32   0   2       16.16       16.63      4.42 o 
 -30   0   2        1.19       -3.41      3.41 o 
 -28   0   2       92.51       93.85      6.74 o 
 -26   0   2      206.34      217.20      7.24 o 
 -24   0   2       79.70       82.30      4.45 o 
 -22   0   2      666.38      718.83     13.94 o 
 -20   0   2       29.48       33.56      3.47 o 
 -18   0   2      134.29      132.82      4.99 o 
 -16   0   2     1135.95     1192.56     24.80 o 
 -14   0   2     1659.03     1942.49     28.26 o 
 -12   0   2     1245.39     1198.16     24.22 o 
 -10   0   2     9950.22    10154.97    110.46 o 
  -8   0   2     1977.19     1991.70     22.38 o 
  -6   0   2    68040.69    65951.27    713.96 o 
  -4   0   2     1524.78     1433.48     16.97 o 
  -2   0   2     7613.55     5501.73    222.60 o 
   0   0   2    47598.09    25388.17   1703.21 o 
   2   0   2     2197.20     1897.80     43.87 o 
   4   0   2      857.60      811.90      8.97 o 
   6   0   2      261.13      247.73      3.36 o 
   8   0   2     4612.46     4695.39     51.64 o 
  10   0   2     2824.37     2928.11     37.15 o 
  12   0   2     5798.13     5872.23     75.95 o 
  14   0   2       24.04       25.12      2.03 o 
  16   0   2     2636.47     2734.29     39.28 o 
  18   0   2      359.53      357.09      8.85 o 
  20   0   2        6.22        1.14      2.80 o 
  22   0   2      347.18      383.60     10.26 o 
  24   0   2       63.51       43.45      4.20 o 
  26   0   2       34.86       46.43      4.61 o 
  28   0   2      239.33      229.70      8.49 o 
  30   0   2       43.18       34.16      5.08 o 
  32   0   2        7.91        9.72      4.54 o 
  34   0   2        1.34        0.64      4.72 o 
  36   0   2       59.83       79.86      8.33 o 
  38   0   2        7.31       -1.17      7.52 o 
 -39   1   2        8.21        6.55      5.23 o 
 -37   1   2       26.75       36.38      4.32 o 
 -35   1   2        0.66       -3.16      3.16 o 
 -33   1   2        9.25        8.58      3.37 o 
 -31   1   2      135.63      154.94      5.03 o 
 -29   1   2      179.77      201.33      5.36 o 
 -27   1   2       14.62        8.92      2.00 o 
 -25   1   2        2.17        0.62      1.58 o 
 -23   1   2      346.24      404.80      6.31 o 
 -21   1   2      498.15      476.06      6.82 o 
 -19   1   2      462.71      439.02      5.76 o 
 -17   1   2      456.98      478.18      6.10 o 
 -15   1   2      188.22      217.83      3.18 o 
 -13   1   2     1293.52     1394.92     14.11 o 
 -11   1   2     5113.28     5370.64     48.99 o 
  -9   1   2    12450.97    12768.57    102.48 o 
  -7   1   2     7330.17     7278.22     52.34 o 
  -5   1   2       91.78       66.22      1.23 o 
  -3   1   2     1461.53     1468.06     11.51 o 
  -1   1   2    15547.60    14729.53    131.83 o 
   1   1   2     1282.49     1344.06     12.48 o 
   3   1   2    10849.03    10679.14     84.21 o 
   5   1   2       68.37       62.74      1.25 o 
   7   1   2     3135.03     3082.57     24.71 o 
   9   1   2     1121.06     1031.50      9.04 o 
  11   1   2     5844.22     5869.92     51.93 o 
  13   1   2      965.22     1057.99     10.70 o 
  15   1   2      192.62      165.93      3.98 o 
  17   1   2      324.77      360.79      5.51 o 
  19   1   2     1089.86     1087.14     13.43 o 
  21   1   2     1312.17     1257.11     15.93 o 
  23   1   2      370.37      370.55      6.61 o 
  25   1   2      441.81      411.99      7.88 o 
  27   1   2       43.94       36.77      3.28 o 
  29   1   2       57.96       60.25      3.80 o 
  31   1   2       81.55       75.19      4.63 o 
  33   1   2        4.83        6.49      3.68 o 
  35   1   2       59.17       55.65      4.66 o 
  37   1   2        2.61       -3.27      3.63 o 
 -38   2   2        2.90        0.11      4.72 o 
 -36   2   2       13.41       12.34      4.63 o 
 -34   2   2        4.75        1.93      3.52 o 
 -32   2   2        5.65       12.42      3.48 o 
 -30   2   2       21.06       18.42      3.27 o 
 -28   2   2       26.67       23.59      3.04 o 
 -26   2   2       49.34       60.10      3.60 o 
 -24   2   2      322.06      328.33      6.64 o 
 -22   2   2      134.72      131.26      3.72 o 
 -20   2   2      419.31      430.20      6.52 o 
 -18   2   2      645.52      701.46      8.40 o 
 -16   2   2      517.47      530.02      6.67 o 
 -14   2   2      657.93      587.20      8.03 o 
 -12   2   2     1094.13     1255.04     12.40 o 
 -10   2   2     5330.77     5288.69     48.03 o 
  -8   2   2      419.31      417.77      4.40 o 
  -6   2   2      645.84      649.05      6.47 o 
  -4   2   2     3967.57     3849.89     38.77 o 
  -2   2   2     1413.95     1459.48     18.25 o 
   0   2   2     4862.64     4934.81     67.13 o 
   2   2   2     5087.81     5394.98     64.86 o 
   4   2   2     2395.62     2337.07     27.33 o 
   6   2   2      648.51      642.12      7.18 o 
   8   2   2      808.93      737.89      7.55 o 
  10   2   2     1436.26     1438.72     13.48 o 
  12   2   2      374.51      367.71      4.24 o 
  14   2   2      653.17      697.63      7.57 o 
  16   2   2      160.64      157.73      3.05 o 
  18   2   2      107.63       83.99      2.74 o 
  20   2   2      120.98      111.12      3.68 o 
  22   2   2       37.50       37.42      2.72 o 
  24   2   2      155.75      160.71      4.89 o 
  26   2   2       28.58       36.31      3.21 o 
  28   2   2       61.53       58.87      3.82 o 
  30   2   2      110.88      102.10      4.53 o 
  32   2   2        3.38        5.76      3.55 o 
  34   2   2        7.32        9.00      4.50 o 
  36   2   2        4.87        5.18      6.86 o 
 -35   3   2       14.03        8.73      3.91 o 
 -33   3   2       13.35       12.87      3.73 o 
 -31   3   2       18.26       21.19      3.62 o 
 -29   3   2       28.80       27.78      3.48 o 
 -27   3   2       76.72       71.84      3.82 o 
 -25   3   2       23.24       20.44      2.79 o 
 -23   3   2       48.58       71.94      3.71 o 
 -21   3   2       98.62      100.26      4.16 o 
 -19   3   2       22.55       31.03      2.65 o 
 -17   3   2      573.94      514.65      7.61 o 
 -15   3   2       85.80       83.85      2.44 o 
 -13   3   2      106.43      126.41      3.20 o 
 -11   3   2      814.94      838.50      9.40 o 
  -9   3   2      273.02      228.64      3.80 o 
  -7   3   2      930.23      985.50     11.22 o 
  -5   3   2      987.02      992.36     12.25 o 
  -3   3   2       82.41       84.29      2.57 o 
  -1   3   2       88.02       81.25      3.03 o 
   1   3   2      480.98      442.78      8.84 o 
   3   3   2      143.87      152.22      4.02 o 
   5   3   2      131.89      135.37      3.32 o 
   7   3   2        2.67        0.69      0.99 o 
   9   3   2      348.52      384.79      4.85 o 
  11   3   2       61.39       69.56      2.05 o 
  13   3   2      192.89      192.35      4.27 o 
  15   3   2      234.79      187.95      5.24 o 
  17   3   2       53.76       59.14      2.91 o 
  19   3   2      126.93      116.22      3.53 o 
  21   3   2       43.23       53.86      3.15 o 
  23   3   2        6.17        4.38      2.93 o 
  25   3   2       56.68       58.54      3.86 o 
  27   3   2        5.55        1.36      3.05 o 
  29   3   2        2.84        0.55      3.22 o 
  31   3   2        5.16        0.64      3.51 o 
  33   3   2        5.93       11.08      4.00 o 
  35   3   2        5.03       11.55      4.51 o 
 -32   4   2       23.45       28.00      4.84 o 
 -30   4   2       15.67       15.53      4.33 o 
 -28   4   2       25.62       18.08      4.92 o 
 -26   4   2       24.17       27.31      4.02 o 
 -24   4   2       14.57        5.45      3.31 o 
 -22   4   2       13.33       10.11      3.20 o 
 -20   4   2       68.48       43.92      5.32 o 
 -18   4   2      295.81      275.13      6.52 o 
 -16   4   2      239.22      250.69      6.57 o 
 -14   4   2      107.99      117.02      3.83 o 
 -12   4   2      642.10      587.77     10.82 o 
 -10   4   2      120.91      145.36      3.49 o 
  -8   4   2      129.21      142.10      3.23 o 
  -6   4   2       72.70       83.89      2.36 o 
  -4   4   2       12.88       14.04      1.51 o 
  -2   4   2       80.68       78.09      4.00 o 
   0   4   2      222.57      184.00      4.68 o 
   2   4   2        4.37        3.43      2.04 o 
   4   4   2       51.16       53.48      2.87 o 
   6   4   2      100.65       87.48      3.12 o 
   8   4   2      221.60      201.98      5.23 o 
  10   4   2       61.48       69.83      2.74 o 
  12   4   2       31.06       57.37      3.19 o 
  14   4   2      235.29      241.10      5.19 o 
  16   4   2       38.90       29.51      3.21 o 
  18   4   2       15.47       23.33      4.73 o 
  20   4   2       11.70        1.98      2.98 o 
  22   4   2       16.12       11.69      3.45 o 
  24   4   2        8.81        0.59      3.35 o 
  26   4   2        1.20        7.19      4.11 o 
  28   4   2        6.68        2.72      4.19 o 
  30   4   2        0.05        1.62      4.52 o 
  32   4   2        1.06       -3.40      4.74 o 
 -27   5   2        4.54       -4.74      5.13 o 
 -25   5   2        0.21        4.50      5.04 o 
 -23   5   2        1.22        0.16      4.66 o 
 -21   5   2        7.21        2.65      5.94 o 
 -19   5   2       26.24       25.81      6.04 o 
 -17   5   2        1.13        1.99      4.33 o 
 -15   5   2       68.85       67.68      5.53 o 
 -13   5   2       76.70       71.06      5.37 o 
 -11   5   2        2.88        1.62      3.49 o 
  -9   5   2      178.26      182.14      7.36 o 
  -7   5   2      134.84      118.41      6.09 o 
  -5   5   2       11.15        8.20      5.25 o 
  -3   5   2      295.96      279.53     13.39 o 
  -1   5   2       96.54       89.21      5.13 o 
   1   5   2        7.85       19.06      3.70 o 
   3   5   2       23.44       25.07      4.16 o 
   5   5   2       49.87       50.96      4.13 o 
   7   5   2      227.13      255.49      8.10 o 
   9   5   2      202.51      209.85      6.18 o 
  11   5   2       24.98       25.53      3.48 o 
  13   5   2      194.36      206.18      9.10 o 
  15   5   2      113.86      116.78      6.03 o 
  17   5   2        0.84        3.11      3.97 o 
  19   5   2       48.55       51.95      5.09 o 
  21   5   2       17.44       18.67      5.19 o 
  23   5   2       16.96       20.86      5.45 o 
  25   5   2       11.10       12.15      4.45 o 
  27   5   2        3.68        3.10      4.68 o 
 -20   6   2       31.20       27.93      6.82 o 
 -18   6   2        3.14        1.63      4.78 o 
 -16   6   2       12.92       16.32      4.99 o 
 -14   6   2        3.41        0.73      4.27 o 
 -12   6   2        2.69        5.30      4.39 o 
 -10   6   2       14.62       10.73      4.43 o 
  -8   6   2        6.70        8.40      4.90 o 
  -6   6   2        1.25       -0.37      3.47 o 
  -4   6   2       10.70        9.79      5.41 o 
  -2   6   2        2.69       -3.56      3.56 o 
   0   6   2        7.56        5.99      5.33 o 
   2   6   2       39.24       49.58     14.27 o 
   4   6   2        6.02        2.90      4.23 o 
   6   6   2        3.33        0.28      4.13 o 
   8   6   2       13.98       16.37      5.59 o 
  10   6   2        3.52        4.23      5.64 o 
  12   6   2       25.68       21.96      4.48 o 
  14   6   2        8.54       17.33      4.86 o 
  16   6   2        7.97        4.80      4.68 o 
  18   6   2       14.92       24.32      5.48 o 
  20   6   2        2.95        7.05      5.31 o 
  -3   7   2       14.26       19.75      8.84 o 
  -1   7   2       11.92       16.38      5.31 o 
   1   7   2        2.06        4.26      4.80 o 
 -40   0   3        2.97       -6.51      9.59 o 
 -38   0   3        3.63        1.89      6.71 o 
 -36   0   3        1.21       -2.78      5.30 o 
 -34   0   3       28.06       13.95      5.33 o 
 -32   0   3       40.32       41.35      5.97 o 
 -30   0   3       16.61        7.76      4.75 o 
 -28   0   3      233.28      192.36      6.97 o 
 -26   0   3      499.32      561.08     12.41 o 
 -24   0   3        7.20       23.80      3.38 o 
 -22   0   3        1.58       -2.45      2.45 o 
 -20   0   3      219.65      208.82      8.90 o 
 -18   0   3        0.34       -2.32      2.32 o 
 -16   0   3      266.69      262.57      5.89 o 
 -14   0   3     2392.27     2523.76     39.14 o 
 -12   0   3       11.10       10.97      1.67 o 
 -10   0   3    10243.01    10315.38    117.63 o 
  -8   0   3      859.98      918.77     10.85 o 
  -6   0   3     7900.56     7656.05     87.13 o 
  -4   0   3     2963.66     2926.56     33.93 o 
  -2   0   3     4867.36     4755.17     54.29 o 
   0   0   3      452.55      340.25      4.96 o 
   2   0   3      197.12      165.84      2.59 o 
   4   0   3      739.24      749.92      8.47 o 
   6   0   3     3454.07     3303.46     34.94 o 
   8   0   3     5762.74     5537.70     60.81 o 
  10   0   3       14.86        8.19      1.33 o 
  12   0   3     9547.35     9789.85    125.70 o 
  14   0   3      760.25      855.85     13.71 o 
  16   0   3      144.57      174.85      8.26 o 
  18   0   3        3.72        3.47      2.58 o 
  20   0   3       46.94       31.35      3.50 o 
  22   0   3     2007.14     1977.43     35.73 o 
  24   0   3       17.42       16.64      3.70 o 
  26   0   3      140.12      124.82      8.77 o 
  28   0   3        0.27       -0.59      3.76 o 
  30   0   3      134.29      149.01      7.40 o 
  32   0   3        4.07       -4.05      5.27 o 
  34   0   3       96.57      115.30      8.86 o 
  36   0   3       75.08       67.89      8.07 o 
  38   0   3        1.72        2.86      9.06 o 
 -39   1   3        1.34       -3.64      4.89 o 
 -37   1   3        4.20        5.85      4.05 o 
 -35   1   3        5.50        2.20      3.53 o 
 -33   1   3        5.32        4.93      3.12 o 
 -31   1   3       79.00       81.17      4.09 o 
 -29   1   3      113.96       89.58      3.97 o 
 -27   1   3       24.66       37.43      2.48 o 
 -25   1   3       40.34       48.83      2.21 o 
 -23   1   3      109.56       82.21      2.87 o 
 -21   1   3        2.23       -1.50      1.50 o 
 -19   1   3      102.86      115.25      2.85 o 
 -17   1   3       72.75       83.07      2.21 o 
 -15   1   3       30.76       51.07      1.61 o 
 -13   1   3     1935.16     1964.09     18.14 o 
 -11   1   3     3930.70     3969.67     32.47 o 
  -9   1   3     1017.24     1150.48      9.66 o 
  -7   1   3      719.95      795.10      6.31 o 
  -5   1   3     3035.09     2772.74     20.12 o 
  -3   1   3     1897.36     1877.31     14.67 o 
  -1   1   3     5296.98     5064.43     38.84 o 
   1   1   3    28517.64    28506.46    218.04 o 
   3   1   3     1615.27     1571.34     12.74 o 
   5   1   3      899.66      914.03      7.73 o 
   7   1   3     1770.94     1582.19     13.42 o 
   9   1   3      497.17      458.42      4.80 o 
  11   1   3      315.34      406.29      4.66 o 
  13   1   3      338.18      361.43      4.53 o 
  15   1   3     1358.11     1284.65     14.36 o 
  17   1   3      323.74      316.79      5.12 o 
  19   1   3      151.93      159.51      3.66 o 
  21   1   3      534.91      506.65      8.70 o 
  23   1   3      177.99      181.47      4.88 o 
  25   1   3      355.69      297.63      6.93 o 
  27   1   3       31.49       42.58      3.34 o 
  29   1   3       43.88       52.20      4.03 o 
  31   1   3       44.74       41.10      4.10 o 
  33   1   3       13.06        9.68      5.52 o 
  35   1   3        3.05        4.54      3.73 o 
  37   1   3       12.68        5.44      4.33 o 
 -38   2   3        8.55       12.87      5.39 o 
 -36   2   3        7.31       11.55      3.93 o 
 -34   2   3       20.39       20.37      3.81 o 
 -32   2   3       14.72       12.80      3.24 o 
 -30   2   3      117.08      106.58      4.30 o 
 -28   2   3       21.18       19.64      2.80 o 
 -26   2   3       21.54       27.32      2.77 o 
 -24   2   3      294.32      299.11      7.53 o 
 -22   2   3       96.96       92.75      2.97 o 
 -20   2   3       77.57       77.85      2.60 o 
 -18   2   3        3.10        1.53      1.44 o 
 -16   2   3      245.88      270.86      3.91 o 
 -14   2   3     1777.86     1745.18     16.39 o 
 -12   2   3      429.51      426.30      4.91 o 
 -10   2   3     3066.14     3093.12     28.48 o 
  -8   2   3      680.98      710.01      7.36 o 
  -6   2   3      535.70      575.00      5.81 o 
  -4   2   3     3490.72     3672.92     34.49 o 
  -2   2   3     1469.35     1468.23     15.16 o 
   0   2   3      908.59      926.26     11.33 o 
   2   2   3     1014.82     1026.01     13.24 o 
   4   2   3      641.60      714.42      7.58 o 
   6   2   3     2678.88     2698.18     25.76 o 
   8   2   3      734.84      684.57      7.63 o 
  10   2   3     1543.74     1524.06     14.77 o 
  12   2   3      214.41      197.40      2.82 o 
  14   2   3      442.25      478.52      5.62 o 
  16   2   3      354.66      366.72      4.73 o 
  18   2   3      407.47      398.63      5.89 o 
  20   2   3      266.15      286.91      5.92 o 
  22   2   3       63.02       61.13      3.06 o 
  24   2   3      439.73      416.94      9.00 o 
  26   2   3        6.75        7.76      2.78 o 
  28   2   3       88.31       80.65      4.20 o 
  30   2   3       50.18       42.64      3.92 o 
  32   2   3        2.07       -1.81      3.42 o 
  34   2   3        6.45        8.61      3.98 o 
  36   2   3        2.89        7.70      4.60 o 
 -35   3   3       12.02       21.93      4.72 o 
 -33   3   3        7.33       13.92      3.82 o 
 -31   3   3        4.55       11.87      3.38 o 
 -29   3   3       25.22       29.18      3.51 o 
 -27   3   3       66.25       72.63      4.18 o 
 -25   3   3        9.69        3.23      2.58 o 
 -23   3   3      173.91      163.09      4.68 o 
 -21   3   3        8.54       10.85      2.39 o 
 -19   3   3      562.14      537.45      8.55 o 
 -17   3   3      567.75      518.11      7.25 o 
 -15   3   3       13.93       16.79      1.52 o 
 -13   3   3      616.02      621.72      6.84 o 
 -11   3   3       27.23       37.42      1.70 o 
  -9   3   3      110.71      103.67      2.34 o 
  -7   3   3     1537.00     1530.08     17.63 o 
  -5   3   3      358.25      349.17      5.49 o 
  -3   3   3     1528.66     1509.75     19.05 o 
  -1   3   3     4372.41     4649.62     68.92 o 
   1   3   3      824.80      749.10     12.86 o 
   3   3   3      849.36      878.34     12.94 o 
   5   3   3     1436.71     1510.12     19.32 o 
   7   3   3      331.08      338.82      4.53 o 
   9   3   3       46.58       68.97      1.90 o 
  11   3   3      110.81      113.43      2.76 o 
  13   3   3      368.16      360.52      5.38 o 
  15   3   3      105.21      101.44      2.79 o 
  17   3   3      196.59      192.16      4.30 o 
  19   3   3      253.51      272.80      5.41 o 
  21   3   3       44.33       40.89      3.01 o 
  23   3   3      149.60      149.40      5.41 o 
  25   3   3        2.22       -1.62      2.90 o 
  27   3   3       44.40       36.26      4.03 o 
  29   3   3       34.16       28.92      4.36 o 
  31   3   3        8.49       10.96      4.01 o 
  33   3   3        2.25       -2.66      4.12 o 
  35   3   3        1.68       -2.70      4.93 o 
 -32   4   3        6.81        8.83      4.85 o 
 -30   4   3        8.97        7.84      4.46 o 
 -28   4   3        2.44        4.51      4.17 o 
 -26   4   3       52.34       67.22      5.07 o 
 -24   4   3       58.26       49.18      4.43 o 
 -22   4   3       37.63       27.23      3.78 o 
 -20   4   3       23.00       28.27      3.64 o 
 -18   4   3      422.47      396.16      8.53 o 
 -16   4   3      173.44      165.56      5.76 o 
 -14   4   3      121.76      113.08      4.25 o 
 -12   4   3      166.29      137.84      7.14 o 
 -10   4   3       33.10       33.09      2.18 o 
  -8   4   3       54.35       47.57      2.36 o 
  -6   4   3      137.51      121.19      4.47 o 
  -4   4   3      292.76      296.44      5.29 o 
  -2   4   3       77.12       68.78      3.43 o 
   0   4   3      528.70      528.94     10.34 o 
   2   4   3     1226.36     1224.40     18.91 o 
   4   4   3       72.73       55.53      3.04 o 
   6   4   3      501.48      497.77      9.44 o 
   8   4   3       53.44       56.16      2.36 o 
  10   4   3      604.75      569.36      8.92 o 
  12   4   3      550.81      608.56      9.44 o 
  14   4   3      127.11      141.40      4.41 o 
  16   4   3      123.07      114.96      4.67 o 
  18   4   3      220.06      235.82      6.93 o 
  20   4   3       10.35       13.82      3.40 o 
  22   4   3       47.59       51.76      5.59 o 
  24   4   3       28.26       24.12      4.19 o 
  26   4   3        2.85        4.90      3.98 o 
  28   4   3        4.05       -4.25      4.25 o 
  30   4   3        1.91       -2.02      4.51 o 
 -27   5   3        5.08       11.88      6.83 o 
 -25   5   3        6.62        7.08      9.68 o 
 -23   5   3        2.55       -4.61      4.61 o 
 -21   5   3        2.61        2.07      4.57 o 
 -19   5   3       20.18       12.19      5.44 o 
 -17   5   3        5.94       10.17      4.32 o 
 -15   5   3       57.47       54.60      5.29 o 
 -13   5   3      179.72      195.98      9.33 o 
 -11   5   3       17.32       19.41      4.21 o 
  -9   5   3       43.36       47.54      4.42 o 
  -7   5   3       11.81       10.62      3.44 o 
  -5   5   3       88.85       89.87      4.90 o 
  -3   5   3      149.93      165.73      6.14 o 
  -1   5   3      144.86      152.21      6.69 o 
   1   5   3      334.08      263.18     13.84 o 
   3   5   3      215.68      204.46      8.14 o 
   5   5   3      182.96      189.38      7.11 o 
   7   5   3      170.32      165.90      9.79 o 
   9   5   3       18.47       14.05      3.04 o 
  11   5   3       39.09       45.29      3.79 o 
  13   5   3       32.60       33.28      4.10 o 
  15   5   3        9.94        9.46      3.88 o 
  17   5   3        7.09        5.90      3.88 o 
  19   5   3       10.36        5.56      4.16 o 
  21   5   3        3.74        8.45      4.38 o 
  23   5   3        1.77        5.82      4.06 o 
  25   5   3        1.66        6.65      5.06 o 
  27   5   3        0.06       -6.01      8.31 o 
 -20   6   3       22.63       22.52      5.79 o 
 -18   6   3        2.13        5.39      5.07 o 
 -16   6   3       24.72       29.75      5.36 o 
 -14   6   3       24.67       30.82      7.51 o 
 -12   6   3        2.55        5.22      7.36 o 
 -10   6   3        3.38        0.35      4.13 o 
  -8   6   3       44.31       50.63      6.92 o 
  -6   6   3       46.91       38.19      5.40 o 
  -4   6   3        1.39       -1.82      3.29 o 
  -2   6   3       28.29       23.66      3.82 o 
   0   6   3       24.35       25.92      7.48 o 
   2   6   3        0.62       -0.01      4.27 o 
   4   6   3       14.15       16.31      4.70 o 
   6   6   3       13.34       11.04      4.61 o 
   8   6   3        0.31        0.25      6.09 o 
  10   6   3       11.67       19.54      6.16 o 
  12   6   3       10.94       11.89      4.38 o 
  14   6   3        7.94        7.45      4.60 o 
  16   6   3        3.66        3.62      5.16 o 
  18   6   3        5.99        3.55      4.87 o 
 -40   0   4       29.81       33.86      8.79 o 
 -38   0   4       20.23       23.73      7.54 o 
 -36   0   4        6.45        6.82      5.67 o 
 -34   0   4        0.08       -4.68      4.68 o 
 -32   0   4       97.58      107.51      6.08 o 
 -30   0   4      109.99      100.47      5.77 o 
 -28   0   4        3.68       -5.36      5.43 o 
 -26   0   4      514.95      508.83     14.19 o 
 -24   0   4       13.50       30.80      5.76 o 
 -22   0   4       26.45       27.70      3.85 o 
 -20   0   4     1283.17     1271.24     42.51 o 
 -18   0   4     1733.93     1809.18     35.68 o 
 -16   0   4      704.60      799.98     15.57 o 
 -14   0   4     2265.75     2376.10     40.22 o 
 -12   0   4       48.53       55.43      2.48 o 
 -10   0   4     2313.45     2296.76     30.53 o 
  -8   0   4    13798.18    13849.44    165.76 o 
  -6   0   4     8183.32     8369.15     95.29 o 
  -4   0   4      220.17      204.47      3.05 o 
  -2   0   4     1213.82     1186.64     14.95 o 
   0   0   4    15505.98    14978.23    189.38 o 
   2   0   4    16221.67    15570.68    178.96 o 
   4   0   4      138.53      149.63      2.63 o 
   6   0   4       44.11       45.10      1.55 o 
   8   0   4      922.42      889.90     10.83 o 
  10   0   4    20393.41    21157.09    268.12 o 
  12   0   4      238.82      270.73      5.39 o 
  14   0   4      256.88      239.97      6.14 o 
  16   0   4     3031.44     3084.51     52.39 o 
  18   0   4      136.99      138.19      5.34 o 
  20   0   4        1.01       -1.33      2.80 o 
  22   0   4      364.11      376.52     10.31 o 
  24   0   4       48.47       55.51      4.70 o 
  26   0   4      167.38      184.18      7.51 o 
  28   0   4       68.52       54.62      5.28 o 
  30   0   4        9.94        8.72      4.49 o 
  32   0   4        1.27        0.61      4.51 o 
  34   0   4        0.00        2.00      5.97 o 
  36   0   4        6.49        5.59      6.34 o 
  38   0   4        3.15       -1.65      7.13 o 
 -39   1   4        2.99       -0.06      5.24 o 
 -37   1   4       15.16       15.19      4.68 o 
 -35   1   4        6.55        5.78      3.76 o 
 -33   1   4       14.69        7.91      3.58 o 
 -31   1   4       44.67       41.08      3.96 o 
 -29   1   4       93.67       74.01      3.92 o 
 -27   1   4       40.32       31.64      2.50 o 
 -25   1   4       29.77       35.08      2.42 o 
 -23   1   4       33.30       38.27      2.68 o 
 -21   1   4       68.52       72.32      3.95 o 
 -19   1   4      104.99      102.75      3.09 o 
 -17   1   4       27.46       28.04      1.72 o 
 -15   1   4     1066.49     1169.63     11.76 o 
 -13   1   4     1512.32     1488.95     13.95 o 
 -11   1   4     1741.59     1757.78     15.22 o 
  -9   1   4     7017.15     6990.39     56.37 o 
  -7   1   4     3360.77     3057.83     22.30 o 
  -5   1   4     4351.53     4497.03     33.09 o 
  -3   1   4     1814.25     1611.18     12.73 o 
  -1   1   4       17.59       36.89      0.88 o 
   1   1   4      819.23      803.23      7.40 o 
   3   1   4     2477.65     2427.55     21.10 o 
   5   1   4     1184.31     1111.56      9.89 o 
   7   1   4     4286.78     4194.54     36.18 o 
   9   1   4     2961.44     2989.96     26.97 o 
  11   1   4     2492.00     2466.31     22.58 o 
  13   1   4       58.71       57.17      2.24 o 
  15   1   4       57.48       55.52      1.93 o 
  17   1   4      589.18      617.72      8.34 o 
  19   1   4      718.04      671.83      9.66 o 
  21   1   4      110.31      116.37      4.41 o 
  23   1   4      150.76      161.21      4.66 o 
  25   1   4      457.74      461.43      8.62 o 
  27   1   4       49.04       52.93      3.62 o 
  29   1   4        6.63        3.82      3.30 o 
  31   1   4       18.59       15.66      3.68 o 
  33   1   4       12.59       19.19      4.07 o 
  35   1   4       70.65       84.34      5.55 o 
  37   1   4        0.53       -1.43      4.33 o 
 -38   2   4        3.96       10.58      5.27 o 
 -36   2   4        1.06       -0.47      4.55 o 
 -34   2   4        5.60        4.19      3.56 o 
 -32   2   4        2.69        5.77      3.23 o 
 -30   2   4       87.73       81.22      4.12 o 
 -28   2   4       13.15        8.90      2.73 o 
 -26   2   4       22.36       17.13      2.69 o 
 -24   2   4      308.90      311.11      5.81 o 
 -22   2   4        7.30        7.24      1.91 o 
 -20   2   4        1.42       -0.75      1.60 o 
 -18   2   4       12.75       12.59      1.62 o 
 -16   2   4      724.49      735.83      8.32 o 
 -14   2   4      341.58      365.29      4.71 o 
 -12   2   4     1394.23     1540.58     14.44 o 
 -10   2   4      789.50      855.03      9.23 o 
  -8   2   4      329.36      326.68      3.96 o 
  -6   2   4     1420.61     1599.96     15.02 o 
  -4   2   4     1277.98     1243.94     12.62 o 
  -2   2   4       21.91       26.09      1.10 o 
   0   2   4      791.72      867.66      9.08 o 
   2   2   4     2193.61     2212.43     22.71 o 
   4   2   4       75.80       81.80      2.08 o 
   6   2   4      842.47      757.00      8.27 o 
   8   2   4     1705.64     1797.71     17.71 o 
  10   2   4     1132.16     1159.85     11.55 o 
  12   2   4      621.85      746.70      9.12 o 
  14   2   4       56.57       47.97      1.73 o 
  16   2   4      183.38      192.05      3.36 o 
  18   2   4      284.88      259.09      4.52 o 
  20   2   4       64.82       57.17      2.86 o 
  22   2   4        8.57        7.52      2.64 o 
  24   2   4      575.39      564.06      9.79 o 
  26   2   4       17.34       21.67      3.14 o 
  28   2   4       34.59       40.71      3.70 o 
  30   2   4       52.05       52.13      4.10 o 
  32   2   4       17.18       25.07      4.69 o 
  34   2   4        2.11       -0.83      3.95 o 
  36   2   4        9.37       13.88      4.76 o 
 -35   3   4        8.99        1.62      4.46 o 
 -33   3   4       39.45       36.21      7.61 o 
 -31   3   4        0.74        3.61      3.39 o 
 -29   3   4      118.64      126.94      5.36 o 
 -27   3   4      125.06      129.59      4.87 o 
 -25   3   4       32.58       45.37      3.75 o 
 -23   3   4      403.17      390.60      7.79 o 
 -21   3   4       84.17       94.81      4.72 o 
 -19   3   4       32.12       40.97      4.43 o 
 -17   3   4      224.17      229.27      4.61 o 
 -15   3   4      238.07      208.72      3.61 o 
 -13   3   4      181.02      186.48      2.90 o 
 -11   3   4      199.64      205.05      3.56 o 
  -9   3   4      613.85      632.13      8.26 o 
  -7   3   4      357.22      344.57      5.12 o 
  -5   3   4      444.74      439.44      6.69 o 
  -3   3   4      182.96      203.99      3.86 o 
  -1   3   4      979.28     1018.11     15.48 o 
   1   3   4      250.36      259.51      5.71 o 
   3   3   4      972.64     1009.32     12.80 o 
   5   3   4      250.83      234.61      3.69 o 
   7   3   4      736.40      815.97      9.34 o 
   9   3   4     1240.04     1236.53     13.77 o 
  11   3   4      168.94      212.24      4.99 o 
  13   3   4      981.01      960.03     10.87 o 
  15   3   4       41.78       54.09      2.70 o 
  17   3   4       15.28       18.33      2.27 o 
  19   3   4      268.52      290.94      6.30 o 
  21   3   4      133.35      142.56      4.59 o 
  23   3   4        3.57        6.01      2.88 o 
  25   3   4       10.47        5.36      3.00 o 
  27   3   4        0.55       -1.40      3.07 o 
  29   3   4        3.56        0.40      3.50 o 
  31   3   4       11.43        9.31      4.04 o 
  33   3   4        7.95       10.33      4.40 o 
 -32   4   4       16.90        8.80      5.94 o 
 -30   4   4        3.23       -0.20      4.71 o 
 -28   4   4       27.64       38.11      4.87 o 
 -26   4   4       17.36       21.13      4.12 o 
 -24   4   4       68.80       63.92      4.76 o 
 -22   4   4        9.66       14.16      3.55 o 
 -20   4   4       31.44       50.09      3.96 o 
 -18   4   4      310.68      298.50      9.15 o 
 -16   4   4       70.60       79.09      4.86 o 
 -14   4   4       76.11       64.50      4.30 o 
 -12   4   4      126.24      127.95      6.63 o 
 -10   4   4      130.41      117.34      4.15 o 
  -8   4   4      165.69      141.67      3.94 o 
  -6   4   4       27.69       30.90      2.50 o 
  -4   4   4      227.51      247.06      5.07 o 
  -2   4   4      272.31      271.46      6.99 o 
   0   4   4       54.54       60.35      3.64 o 
   2   4   4      192.92      206.97      5.33 o 
   4   4   4      177.42      140.66      5.34 o 
   6   4   4      139.60      140.22      5.13 o 
   8   4   4      560.97      536.97      9.09 o 
  10   4   4       32.74       49.77      2.35 o 
  12   4   4      196.45      192.15      5.16 o 
  14   4   4       35.33       31.45      2.95 o 
  16   4   4       27.23       17.17      2.84 o 
  18   4   4       18.89       33.00      3.65 o 
  20   4   4       16.92       20.46      3.59 o 
  22   4   4       11.08        7.99      3.51 o 
  24   4   4        5.61        8.36      3.68 o 
  26   4   4        0.03       -2.92      3.90 o 
  28   4   4        2.24        0.75      4.13 o 
  30   4   4        1.43        0.12      5.36 o 
 -27   5   4        5.70       -1.09      5.61 o 
 -25   5   4        3.39       16.10      5.51 o 
 -23   5   4        5.84        9.04      4.95 o 
 -21   5   4        6.78       14.09      4.80 o 
 -19   5   4       31.83       26.87      7.80 o 
 -17   5   4        9.43       12.26      4.37 o 
 -15   5   4       70.85       67.66      5.60 o 
 -13   5   4        8.66       16.81      6.46 o 
 -11   5   4      165.79      160.58      7.25 o 
  -9   5   4      333.67      304.75      9.56 o 
  -7   5   4       58.13       58.07      6.71 o 
  -5   5   4      266.75      269.82      8.52 o 
  -3   5   4      165.42      175.00     10.01 o 
  -1   5   4       39.59       31.77      4.98 o 
   1   5   4       98.04      121.11      5.79 o 
   3   5   4       73.19       62.80      4.88 o 
   5   5   4       70.79       77.97      5.25 o 
   7   5   4      594.19      577.30     13.66 o 
   9   5   4      134.03      123.97      5.12 o 
  11   5   4       63.34       56.15      4.16 o 
  13   5   4      207.99      211.56      7.68 o 
  15   5   4       33.72       33.67      4.39 o 
  17   5   4        7.62        9.29      4.10 o 
  19   5   4       10.32        9.02      4.29 o 
  21   5   4        0.10        1.29      5.51 o 
  23   5   4       19.50       28.89      4.50 o 
  25   5   4        5.07        2.34      4.46 o 
 -20   6   4        9.61       13.38      5.61 o 
 -18   6   4        5.57        3.24      5.48 o 
 -16   6   4        1.65        4.17      5.05 o 
 -14   6   4        1.68       -0.22     11.02 o 
 -12   6   4        2.25        1.82      4.96 o 
 -10   6   4       11.46        8.81      4.34 o 
  -8   6   4        3.45        5.22      3.96 o 
  -6   6   4        1.12       -2.03      4.70 o 
  -4   6   4       25.52       20.03      3.95 o 
  -2   6   4        0.84        3.69      4.40 o 
   0   6   4        4.96        6.16      5.85 o 
   2   6   4       14.49       18.69      5.29 o 
   4   6   4        2.33        1.31      4.51 o 
   6   6   4        7.53        3.63      7.47 o 
   8   6   4        0.62       -2.72      5.49 o 
  10   6   4       23.02       20.20      4.22 o 
  12   6   4       19.77       31.26      5.09 o 
  14   6   4        2.88        0.29      6.53 o 
  16   6   4       16.00       27.38      5.52 o 
  18   6   4        4.07        8.84      5.09 o 
 -40   0   5       10.39       10.23      9.49 o 
 -38   0   5        0.04       -3.61      6.71 o 
 -36   0   5       14.21        1.27      5.52 o 
 -34   0   5       28.54       18.19      5.54 o 
 -32   0   5       36.03       29.37      4.60 o 
 -30   0   5      312.68      288.16      9.35 o 
 -28   0   5      188.22      189.81      9.34 o 
 -26   0   5      306.13      242.49      7.91 o 
 -24   0   5      284.35      283.15      8.23 o 
 -22   0   5        1.89       -0.48      3.39 o 
 -20   0   5        8.06        0.57      2.59 o 
 -18   0   5      672.77      601.22     13.09 o 
 -16   0   5      624.04      639.77     11.82 o 
 -14   0   5     1017.04     1092.93     20.12 o 
 -12   0   5     3556.77     3509.03     53.19 o 
 -10   0   5     7110.97     7510.92    109.45 o 
  -8   0   5      164.23      183.14      3.57 o 
  -6   0   5     4801.90     5181.42     59.50 o 
  -4   0   5      567.53      588.09      7.25 o 
  -2   0   5       12.84       12.26      1.12 o 
   0   0   5      108.72      108.30      2.61 o 
   2   0   5       19.34       20.62      1.26 o 
   4   0   5     1382.56     1301.01     15.82 o 
   6   0   5     2997.42     3100.42     36.29 o 
   8   0   5     5625.61     5774.39     70.40 o 
  10   0   5     3174.15     3180.35     42.09 o 
  12   0   5      903.42      884.48     14.49 o 
  14   0   5      827.19      843.23     16.38 o 
  16   0   5       42.21       41.22      3.73 o 
  18   0   5      874.94      830.46     16.87 o 
  20   0   5      102.89      110.61      7.66 o 
  22   0   5       12.33       12.31      3.56 o 
  24   0   5       98.87      106.00      5.91 o 
  26   0   5       13.67       15.11      4.11 o 
  28   0   5       76.78       77.47      5.95 o 
  30   0   5       97.20       82.14      6.23 o 
  32   0   5        2.12       -1.61      4.62 o 
  34   0   5       21.29       15.35      7.23 o 
  36   0   5        5.77        0.82      7.13 o 
 -39   1   5        3.82       -0.54      4.98 o 
 -37   1   5        0.09       -4.09      4.09 o 
 -35   1   5       29.88       26.52      4.18 o 
 -33   1   5        0.04       -3.18      3.18 o 
 -31   1   5        6.37        1.64      3.08 o 
 -29   1   5      385.47      356.81      7.86 o 
 -27   1   5      164.77      163.39      4.49 o 
 -25   1   5       60.68       49.49      3.41 o 
 -23   1   5      135.54      145.82      3.91 o 
 -21   1   5      169.35      177.99      4.24 o 
 -19   1   5      785.97      696.25      9.35 o 
 -17   1   5     1029.44      994.04     11.73 o 
 -15   1   5      196.59      190.64      4.15 o 
 -13   1   5     2911.19     3001.23     28.73 o 
 -11   1   5     1561.22     1550.29     13.59 o 
  -9   1   5     1790.33     1942.78     15.46 o 
  -7   1   5     1703.37     1722.59     14.01 o 
  -5   1   5     5850.44     5535.11     42.57 o 
  -3   1   5     2677.75     2494.03     20.01 o 
  -1   1   5     1299.10     1189.14     10.42 o 
   1   1   5     1485.14     1626.50     14.87 o 
   3   1   5      259.84      282.13      3.16 o 
   5   1   5     2996.96     3095.94     28.97 o 
   7   1   5     1861.53     1884.17     17.35 o 
   9   1   5     1498.00     1558.28     14.68 o 
  11   1   5     4735.50     4828.30     44.47 o 
  13   1   5      807.11      973.27     10.88 o 
  15   1   5      108.03      110.88      2.88 o 
  17   1   5      104.36       97.27      3.55 o 
  19   1   5       50.93       49.25      2.84 o 
  21   1   5       21.55       20.91      2.51 o 
  23   1   5      479.16      485.78      8.67 o 
  25   1   5      471.22      470.94      8.83 o 
  27   1   5       60.41       62.47      3.84 o 
  29   1   5      133.24      141.41      5.59 o 
  31   1   5        0.19       -2.26      3.40 o 
  33   1   5        5.86        2.33      3.89 o 
  35   1   5       10.71        8.90      4.25 o 
  37   1   5        4.60        8.96      5.14 o 
 -38   2   5       17.00       21.67      5.59 o 
 -36   2   5        2.40       -2.80      4.55 o 
 -34   2   5        4.40        2.79      4.79 o 
 -32   2   5        6.51        6.05      3.26 o 
 -30   2   5       12.38       15.05      3.34 o 
 -28   2   5        3.79        6.52      2.80 o 
 -26   2   5       12.84        2.46      2.53 o 
 -24   2   5        1.30       -0.92      2.24 o 
 -22   2   5       12.21       21.08      2.29 o 
 -20   2   5      395.62      390.15      8.20 o 
 -18   2   5       64.24       64.89      2.40 o 
 -16   2   5       56.61       60.61      2.16 o 
 -14   2   5      915.77      856.93      9.46 o 
 -12   2   5      933.10      920.44      9.70 o 
 -10   2   5      371.42      354.58      4.62 o 
  -8   2   5     3975.48     4045.28     38.09 o 
  -6   2   5      379.30      300.60      3.49 o 
  -4   2   5     1855.67     1960.32     18.91 o 
  -2   2   5     1187.66     1206.94     12.93 o 
   0   2   5     1044.70     1002.21     11.35 o 
   2   2   5     1368.02     1498.81     15.82 o 
   4   2   5     1168.58     1265.88     13.60 o 
   6   2   5       14.95       10.95      1.39 o 
   8   2   5     3719.11     3676.76     32.96 o 
  10   2   5     1430.60     1466.90     14.35 o 
  12   2   5     2400.57     2623.91     24.82 o 
  14   2   5     1557.05     1580.99     18.05 o 
  16   2   5      204.29      219.73      3.90 o 
  18   2   5       23.04       18.51      1.71 o 
  20   2   5      169.12      163.22      4.58 o 
  22   2   5       31.54       21.38      2.98 o 
  24   2   5      157.33      163.33      5.07 o 
  26   2   5        2.66        4.75      2.85 o 
  28   2   5        8.73        8.64      3.23 o 
  30   2   5       17.35       15.34      3.57 o 
  32   2   5       12.39        9.70      3.88 o 
  34   2   5       11.30       12.38      4.43 o 
  36   2   5        1.74       -0.45      4.91 o 
 -35   3   5       11.14       26.57      6.04 o 
 -33   3   5        0.78       -3.95      3.95 o 
 -31   3   5       10.92       16.35      4.52 o 
 -29   3   5       17.17       18.89      3.80 o 
 -27   3   5       28.00       16.38      3.39 o 
 -25   3   5        2.78        9.45      2.91 o 
 -23   3   5       21.00       31.65      3.22 o 
 -21   3   5        0.35        1.66      2.74 o 
 -19   3   5       85.12       95.74      4.74 o 
 -17   3   5      151.77      163.55      3.82 o 
 -15   3   5      170.16      205.27      3.35 o 
 -13   3   5       11.80        9.05      1.18 o 
 -11   3   5      439.98      476.73      6.17 o 
  -9   3   5      328.93      342.10      5.06 o 
  -7   3   5     1586.97     1773.63     21.24 o 
  -5   3   5       90.99       83.92      2.56 o 
  -3   3   5      515.87      469.83      6.81 o 
  -1   3   5      665.36      686.78      8.28 o 
   1   3   5     1927.83     1933.03     21.97 o 
   3   3   5      337.75      358.43      5.16 o 
   5   3   5      543.31      566.50      7.21 o 
   7   3   5      182.10      158.21      2.94 o 
   9   3   5       57.24       62.02      2.07 o 
  11   3   5      105.63       90.37      2.51 o 
  13   3   5       59.48       68.85      2.42 o 
  15   3   5       43.79       39.15      2.28 o 
  17   3   5      149.31      167.95      4.41 o 
  19   3   5      198.16      213.78      5.62 o 
  21   3   5      141.14      110.85      4.44 o 
  23   3   5       47.82       57.37      3.76 o 
  25   3   5       49.98       48.54      3.82 o 
  27   3   5       20.85       26.35      3.70 o 
  29   3   5        1.02        0.44      3.40 o 
  31   3   5        9.51        9.91      3.89 o 
  33   3   5        0.20        4.33      4.33 o 
 -32   4   5       16.52       14.12      6.04 o 
 -30   4   5        7.23       15.40      5.63 o 
 -28   4   5       31.35       32.34      5.05 o 
 -26   4   5       34.61       50.82      5.13 o 
 -24   4   5       44.18       54.33      5.21 o 
 -22   4   5       24.20       33.38      4.29 o 
 -20   4   5       22.17       21.23      3.63 o 
 -18   4   5       89.75       96.61      4.66 o 
 -16   4   5       29.22       22.05      4.32 o 
 -14   4   5      137.06      135.74      6.35 o 
 -12   4   5      225.13      209.02      6.10 o 
 -10   4   5      257.66      285.03      7.04 o 
  -8   4   5      187.17      170.66      4.76 o 
  -6   4   5      597.65      587.06      9.37 o 
  -4   4   5      617.88      586.16      8.85 o 
  -2   4   5       48.05       43.44      2.03 o 
   0   4   5      549.46      480.00      8.46 o 
   2   4   5      665.58      649.79     10.58 o 
   4   4   5      840.76      847.73     15.61 o 
   6   4   5      429.31      385.99      7.18 o 
   8   4   5      251.70      258.34      5.24 o 
  10   4   5      305.61      305.99      7.17 o 
  12   4   5      330.19      331.00      7.11 o 
  14   4   5       52.82       50.76      3.33 o 
  16   4   5      210.93      215.25      5.90 o 
  18   4   5      209.42      216.97      6.73 o 
  20   4   5        3.09        4.82      3.32 o 
  22   4   5       13.35        8.12      3.54 o 
  24   4   5       13.19       12.42      4.12 o 
  26   4   5        2.73        6.98      4.03 o 
  28   4   5        3.30        3.70      4.45 o 
  30   4   5        2.13       -4.09      4.69 o 
 -27   5   5        4.28        7.61      5.79 o 
 -25   5   5        8.27        1.35      5.24 o 
 -23   5   5        1.98        4.14      5.57 o 
 -21   5   5        6.62        0.55      4.70 o 
 -19   5   5       28.16       37.24      9.12 o 
 -17   5   5       15.32       14.74      4.66 o 
 -15   5   5       29.03       30.24      5.37 o 
 -13   5   5      117.46      132.62      7.51 o 
 -11   5   5       65.91       50.23      6.69 o 
  -9   5   5        6.04        0.12      3.89 o 
  -7   5   5       73.48       70.28      5.01 o 
  -5   5   5      158.57      157.91      8.48 o 
  -3   5   5       35.63       37.40      3.67 o 
  -1   5   5      175.17      156.19      6.18 o 
   1   5   5      188.10      178.04      7.15 o 
   3   5   5       47.87       55.58      4.86 o 
   5   5   5       67.47       58.16      5.00 o 
   7   5   5       20.51       17.22      3.65 o 
   9   5   5       17.28       12.22      3.24 o 
  11   5   5        5.56        5.20      3.25 o 
  13   5   5       74.28       73.89      5.28 o 
  15   5   5        5.24        4.35      3.81 o 
  17   5   5       25.45       20.17      5.12 o 
  19   5   5       14.30       16.79      3.65 o 
  21   5   5        1.36       -1.54      3.61 o 
  23   5   5        1.27        1.16      4.12 o 
  25   5   5        2.47        2.84      4.79 o 
 -20   6   5        7.00        8.10      5.94 o 
 -18   6   5       10.81        8.22      5.77 o 
 -16   6   5       45.71       55.96      7.85 o 
 -14   6   5       24.27       13.91      8.45 o 
 -12   6   5        9.37       10.20      4.84 o 
 -10   6   5       26.66       31.06      4.88 o 
  -8   6   5       53.33       64.69      7.74 o 
  -6   6   5       33.46       33.52      6.38 o 
  -4   6   5        3.82        4.46      3.47 o 
  -2   6   5       20.89       22.74      5.31 o 
   0   6   5        3.66       16.43      5.63 o 
   2   6   5        6.34        6.61      4.71 o 
   4   6   5        9.01       11.08      4.94 o 
   6   6   5        8.97        8.60      4.94 o 
   8   6   5        1.29        7.21      5.94 o 
  10   6   5        2.23        7.66      4.03 o 
  12   6   5        8.68       -1.20      4.16 o 
  14   6   5        8.16       15.50      4.86 o 
  16   6   5        2.00        0.55      4.71 o 
 -40   0   6        0.01        3.73      8.44 o 
 -38   0   6        0.25       -5.18      6.52 o 
 -36   0   6        9.63        1.22      5.46 o 
 -34   0   6        0.03       -1.26      5.04 o 
 -32   0   6       74.72       74.73      5.56 o 
 -30   0   6       78.44       84.72      5.55 o 
 -28   0   6       12.94       10.76      3.99 o 
 -26   0   6       17.43        8.41      3.43 o 
 -24   0   6       53.93       41.11      5.02 o 
 -22   0   6       13.74       14.04      3.00 o 
 -20   0   6      488.85      515.87     11.64 o 
 -18   0   6      912.57      898.57     17.41 o 
 -16   0   6        0.00        2.70      2.13 o 
 -14   0   6       52.54       52.10      3.01 o 
 -12   0   6        0.17        2.07      1.96 o 
 -10   0   6       18.78       28.43      2.25 o 
  -8   0   6    13380.08    13893.61    176.86 o 
  -6   0   6     2387.63     2619.22     30.77 o 
  -4   0   6       63.68       56.96      1.73 o 
  -2   0   6     1471.14     1447.26     19.54 o 
   0   0   6      394.47      320.52      6.43 o 
   2   0   6     6526.61     6525.99     96.30 o 
   4   0   6     1813.68     1647.24     21.16 o 
   6   0   6      818.14      851.30     13.30 o 
   8   0   6       32.26       22.62      2.30 o 
  10   0   6     1205.55     1351.03     19.51 o 
  12   0   6       73.26       91.41      3.42 o 
  14   0   6      122.02      162.55      5.71 o 
  16   0   6      461.82      468.71     10.92 o 
  18   0   6      944.56      924.13     18.50 o 
  20   0   6      275.91      256.65      8.32 o 
  22   0   6      979.13      936.39     19.48 o 
  24   0   6      209.99      249.19      8.85 o 
  26   0   6      250.35      283.80      9.63 o 
  28   0   6       40.95       33.11      5.06 o 
  30   0   6       70.55       82.99      6.35 o 
  32   0   6       22.64       21.87      8.32 o 
  34   0   6        1.52       -5.68      5.76 o 
  36   0   6        5.55       -5.19      6.67 o 
 -39   1   6        0.32        0.89      5.19 o 
 -37   1   6        4.15       -3.19      4.52 o 
 -35   1   6        2.33       -0.35      3.57 o 
 -33   1   6       11.37        9.72      3.53 o 
 -31   1   6       67.60       78.53      4.07 o 
 -29   1   6       87.68      101.65      6.16 o 
 -27   1   6       39.29       42.61      3.12 o 
 -25   1   6      238.38      218.45      4.54 o 
 -23   1   6      112.05       91.85      2.94 o 
 -21   1   6     1021.73     1000.09     12.31 o 
 -19   1   6      274.50      279.48      5.14 o 
 -17   1   6      217.68      202.57      4.48 o 
 -15   1   6      289.90      289.26      4.01 o 
 -13   1   6       52.15       47.59      1.46 o 
 -11   1   6     1471.14     1457.65     12.89 o 
  -9   1   6     1584.24     1501.04     12.43 o 
  -7   1   6      416.19      435.96      4.29 o 
  -5   1   6     2049.09     2060.34     18.10 o 
  -3   1   6      402.71      382.46      4.07 o 
  -1   1   6      468.93      488.99      5.31 o 
   1   1   6     2537.60     2805.63     27.72 o 
   3   1   6     3700.58     3793.79     33.80 o 
   5   1   6     3485.74     3500.70     33.40 o 
   7   1   6     2737.36     2794.67     27.97 o 
   9   1   6     1257.37     1144.52     12.33 o 
  11   1   6     1937.64     2163.70     22.20 o 
  13   1   6        9.66       10.09      1.50 o 
  15   1   6       57.64       70.50      2.58 o 
  17   1   6       25.93       20.96      2.01 o 
  19   1   6      147.08      187.93      4.80 o 
  21   1   6       99.02      106.10      3.90 o 
  23   1   6       63.63       66.13      4.62 o 
  25   1   6      209.66      246.75      7.02 o 
  27   1   6        1.73        1.83      3.09 o 
  29   1   6       53.14       62.14      4.39 o 
  31   1   6        8.27        4.67      3.61 o 
  33   1   6        1.48        0.21      3.78 o 
  35   1   6        6.17        1.85      4.30 o 
 -38   2   6        8.91       18.56      4.98 o 
 -36   2   6        7.28        4.97      4.32 o 
 -34   2   6        1.41       -0.35      4.21 o 
 -32   2   6       34.12       32.86      4.33 o 
 -30   2   6       66.90       68.27      4.24 o 
 -28   2   6       58.12       66.08      4.23 o 
 -26   2   6      104.31      101.15      4.13 o 
 -24   2   6      181.99      173.63      4.66 o 
 -22   2   6      248.33      244.04      5.40 o 
 -20   2   6      332.62      315.65      5.73 o 
 -18   2   6      171.10      190.91      3.99 o 
 -16   2   6      160.17      160.60      3.12 o 
 -14   2   6      870.92      873.51      9.16 o 
 -12   2   6      768.75      800.88      9.07 o 
 -10   2   6      224.14      226.41      3.44 o 
  -8   2   6     2912.06     3061.58     27.43 o 
  -6   2   6      950.52      969.35      9.36 o 
  -4   2   6      983.11      955.61      9.80 o 
  -2   2   6      353.01      338.41      4.26 o 
   0   2   6      231.71      256.54      3.80 o 
   2   2   6     1744.11     1870.10     20.47 o 
   4   2   6     1071.94     1100.92     12.09 o 
   6   2   6      972.11      985.68     10.46 o 
   8   2   6       99.33       97.65      3.14 o 
  10   2   6      197.77      215.58      3.54 o 
  12   2   6       38.13       42.80      1.91 o 
  14   2   6      362.17      379.38      5.23 o 
  16   2   6      192.47      195.91      3.77 o 
  18   2   6      343.72      298.12      5.60 o 
  20   2   6       13.51        8.40      2.30 o 
  22   2   6       13.44        6.05      2.69 o 
  24   2   6       61.16       75.37      3.95 o 
  26   2   6        3.67       -2.67      2.67 o 
  28   2   6       83.11      107.97      4.84 o 
  30   2   6        4.86        5.33      3.50 o 
  32   2   6        4.31       11.52      3.95 o 
  34   2   6        5.71        9.97      4.58 o 
 -35   3   6       18.37       32.99      8.44 o 
 -33   3   6       16.83       15.02      5.11 o 
 -31   3   6       10.85       18.78      4.36 o 
 -29   3   6       97.41      103.24      5.32 o 
 -27   3   6       14.02       15.23      3.23 o 
 -25   3   6       51.56       55.35      3.79 o 
 -23   3   6       71.73       67.61      4.16 o 
 -21   3   6      109.83      108.01      4.56 o 
 -19   3   6        4.98       -1.37      2.55 o 
 -17   3   6      141.96      157.39      4.80 o 
 -15   3   6      224.96      204.86      3.85 o 
 -13   3   6      120.15      111.62      2.55 o 
 -11   3   6       11.06        8.46      1.17 o 
  -9   3   6      217.02      250.84      4.64 o 
  -7   3   6      495.32      506.43      6.42 o 
  -5   3   6      256.96      318.24      4.76 o 
  -3   3   6      409.63      405.97      5.60 o 
  -1   3   6     1030.69     1142.45     13.03 o 
   1   3   6      552.26      582.59      7.35 o 
   3   3   6      430.91      438.55      7.08 o 
   5   3   6      551.62      556.88      6.71 o 
   7   3   6      194.53      187.17      3.53 o 
   9   3   6      603.77      610.50      9.57 o 
  11   3   6      919.52      900.51     10.40 o 
  13   3   6      415.72      455.27      6.66 o 
  15   3   6       44.10       37.51      2.57 o 
  17   3   6       11.36        5.33      2.51 o 
  19   3   6      111.94       93.86      3.54 o 
  21   3   6       14.71       21.36      3.54 o 
  23   3   6        5.66       12.54      3.04 o 
  25   3   6       24.38       22.03      3.45 o 
  27   3   6        0.05       -2.13      3.13 o 
  29   3   6        0.06        3.11      3.48 o 
  31   3   6        0.12        0.31      3.80 o 
  33   3   6        8.67        3.80      4.77 o 
 -32   4   6        3.73       -2.52      6.88 o 
 -30   4   6        4.94        2.22      5.19 o 
 -28   4   6        9.48       17.61      4.04 o 
 -26   4   6        0.03        5.99      4.08 o 
 -24   4   6       52.94       58.48      5.06 o 
 -22   4   6        9.14        8.03      3.65 o 
 -20   4   6       23.66       13.96      3.72 o 
 -18   4   6       18.13       27.65      5.28 o 
 -16   4   6       62.63       57.98      5.08 o 
 -14   4   6       41.10       48.66      6.66 o 
 -12   4   6        2.22       -0.11      3.39 o 
 -10   4   6       98.75      114.59      5.12 o 
  -8   4   6      269.32      308.69      8.27 o 
  -6   4   6       21.84       30.92      3.26 o 
  -4   4   6      124.91      123.27      5.92 o 
  -2   4   6      187.24      156.31      4.24 o 
   0   4   6       57.73       50.92      2.76 o 
   2   4   6      109.39      107.33      4.58 o 
   4   4   6        7.23        4.37      2.04 o 
   6   4   6       71.27       69.16      3.31 o 
   8   4   6      187.40      172.82      4.32 o 
  10   4   6       72.31       64.79      3.51 o 
  12   4   6        5.91        9.58      2.75 o 
  14   4   6      120.10      123.46      5.50 o 
  16   4   6       86.53       91.79      4.26 o 
  18   4   6        8.56       17.14      3.60 o 
  20   4   6       24.90       31.67      4.60 o 
  22   4   6       18.25       21.35      4.00 o 
  24   4   6        6.88       16.77      4.10 o 
  26   4   6        0.45       -3.58      3.93 o 
  28   4   6        5.48        3.32      5.07 o 
 -27   5   6       13.21        7.46      6.78 o 
 -25   5   6        6.07        5.83      5.33 o 
 -23   5   6        5.03        2.59      4.94 o 
 -21   5   6       12.05       10.79      4.89 o 
 -19   5   6       17.45       23.32      4.97 o 
 -17   5   6       22.44       13.64      5.28 o 
 -15   5   6        4.01       -4.61      4.61 o 
 -13   5   6       24.30       28.01      4.59 o 
 -11   5   6      186.31      201.93      8.15 o 
  -9   5   6       58.67       59.22      6.20 o 
  -7   5   6      187.88      208.85      7.37 o 
  -5   5   6      113.19      107.66      5.29 o 
  -3   5   6       20.63       23.89      3.36 o 
  -1   5   6      298.39      301.72      8.93 o 
   1   5   6      184.10      186.10      5.92 o 
   3   5   6        9.70        4.44      3.89 o 
   5   5   6      116.24      108.91      4.89 o 
   7   5   6      174.20      178.77      6.16 o 
   9   5   6       13.61       15.23      3.81 o 
  11   5   6        6.28        6.50      3.34 o 
  13   5   6       22.53       14.57      4.17 o 
  15   5   6        0.98        2.09      4.02 o 
  17   5   6       10.26        4.42      3.30 o 
  19   5   6        1.26        2.69      4.14 o 
  21   5   6        1.47        2.97      3.90 o 
  23   5   6        9.62       11.54      6.50 o 
 -18   6   6        5.84        6.60      7.69 o 
 -16   6   6        0.11       -5.10      5.10 o 
 -14   6   6        4.16        7.65      5.72 o 
 -12   6   6        2.86       -2.36      4.02 o 
 -10   6   6       16.51        8.48      4.20 o 
  -8   6   6        2.26       12.59      3.99 o 
  -6   6   6       44.70       61.65      4.94 o 
  -4   6   6       30.65       21.96      4.00 o 
  -2   6   6       14.02       24.90      4.07 o 
   0   6   6       16.89       13.79      5.62 o 
   2   6   6        3.57        4.89      4.98 o 
   4   6   6        1.00        0.37      5.62 o 
   6   6   6       11.12        4.44      4.93 o 
   8   6   6        5.41        4.33      5.95 o 
  10   6   6       26.64       29.97      5.51 o 
  12   6   6        8.68        9.82      4.91 o 
  14   6   6       10.53       14.91      5.03 o 
  16   6   6       11.23        9.39      5.13 o 
 -40   0   7       18.14       41.94     16.62 o 
 -38   0   7        3.60       -0.96      6.76 o 
 -36   0   7       18.41       10.37      5.85 o 
 -34   0   7        5.43       -1.78      5.07 o 
 -32   0   7       17.04        9.84      4.19 o 
 -30   0   7       28.92       30.75      4.54 o 
 -28   0   7      117.16      120.35      6.63 o 
 -26   0   7      128.03      155.81      6.53 o 
 -24   0   7       22.77       18.43      3.42 o 
 -22   0   7        3.09       -1.62      2.80 o 
 -20   0   7      620.95      688.68     14.59 o 
 -18   0   7     1897.89     1945.25     34.28 o 
 -16   0   7      173.68      185.30      5.93 o 
 -14   0   7     2922.28     2878.02     48.57 o 
 -12   0   7     3133.77     3159.75     52.90 o 
 -10   0   7     3216.93     3206.92     53.43 o 
  -8   0   7     1620.62     1745.25     27.44 o 
  -6   0   7    18258.04    19536.55    248.20 o 
  -4   0   7      835.84      786.90     12.36 o 
  -2   0   7     1218.52     1255.11     18.57 o 
   0   0   7      495.07      473.10      9.57 o 
   2   0   7       54.81       42.70      3.40 o 
   4   0   7       89.99       83.38      2.97 o 
   6   0   7     1601.82     1849.27     26.91 o 
   8   0   7     1632.55     1458.51     21.82 o 
  10   0   7       31.38       29.21      2.49 o 
  12   0   7      112.68      110.62      4.10 o 
  14   0   7     1477.18     1539.53     25.41 o 
  16   0   7      273.05      308.42      8.54 o 
  18   0   7      324.17      306.76     12.16 o 
  20   0   7      122.18      123.80      5.89 o 
  22   0   7        2.12        3.18      3.77 o 
  24   0   7      112.81      110.04      6.24 o 
  26   0   7        0.03       -4.12      4.74 o 
  28   0   7       87.07      106.48      6.82 o 
  30   0   7       53.45       39.00      5.60 o 
  32   0   7       18.53       14.91      6.24 o 
  34   0   7        3.30        5.25      6.15 o 
  36   0   7        4.92       -4.31      6.99 o 
 -39   1   7        1.91        9.22      5.41 o 
 -37   1   7        4.63       -3.88      4.59 o 
 -35   1   7       14.66       14.58      3.98 o 
 -33   1   7        3.30       -3.15      3.15 o 
 -31   1   7       98.53      109.50      4.92 o 
 -29   1   7      169.86      183.04      5.28 o 
 -27   1   7       66.26       58.92      3.08 o 
 -25   1   7      212.13      238.46      4.79 o 
 -23   1   7      336.93      316.19      5.45 o 
 -21   1   7      212.14      219.23      4.14 o 
 -19   1   7     1301.50     1240.14     14.66 o 
 -17   1   7     1103.58     1085.26     12.89 o 
 -15   1   7      604.22      664.23      7.44 o 
 -13   1   7     1632.05     1681.08     16.24 o 
 -11   1   7      627.68      633.64      7.10 o 
  -9   1   7     4347.53     4581.40     39.39 o 
  -7   1   7      907.61     1070.52      9.94 o 
  -5   1   7     4743.90     4917.55     43.32 o 
  -3   1   7     3934.00     4282.75     39.13 o 
  -1   1   7       68.30       86.19      1.97 o 
   1   1   7      260.07      329.15      4.53 o 
   3   1   7      566.36      606.46      6.79 o 
   5   1   7      698.79      713.97      7.92 o 
   7   1   7     1203.01     1383.53     15.19 o 
   9   1   7      850.92      822.75     10.13 o 
  11   1   7      238.03      237.05      4.13 o 
  13   1   7      531.68      502.08      7.16 o 
  15   1   7      128.75      134.11      3.38 o 
  17   1   7      397.26      371.46      6.48 o 
  19   1   7       12.68        9.37      2.36 o 
  21   1   7      229.40      224.56      5.63 o 
  23   1   7      241.30      224.80      5.84 o 
  25   1   7       28.60       34.01      3.24 o 
  27   1   7        5.16        6.04      3.32 o 
  29   1   7       15.69       17.47      3.76 o 
  31   1   7       16.40       17.86      4.00 o 
  33   1   7       13.90        5.34      4.06 o 
  35   1   7        4.77       -1.73      4.86 o 
 -38   2   7       13.78       17.95      4.98 o 
 -36   2   7        1.71        9.35      4.41 o 
 -34   2   7        2.93       -2.73      3.84 o 
 -32   2   7       23.08       25.88      4.39 o 
 -30   2   7       11.40       13.60      3.45 o 
 -28   2   7       50.42       34.44      3.69 o 
 -26   2   7       36.43       37.18      3.28 o 
 -24   2   7       49.94       51.30      3.14 o 
 -22   2   7      350.01      356.47      6.72 o 
 -20   2   7      147.08      152.31      3.94 o 
 -18   2   7      106.22      121.74      3.42 o 
 -16   2   7      261.79      265.46      3.92 o 
 -14   2   7      260.98      258.95      3.86 o 
 -12   2   7       85.58      100.77      2.19 o 
 -10   2   7      744.29      792.77      8.34 o 
  -8   2   7     2296.30     2415.32     20.75 o 
  -6   2   7      939.97      930.03      9.44 o 
  -4   2   7     2336.86     2377.38     23.76 o 
  -2   2   7     1205.43     1376.07     14.28 o 
   0   2   7       22.55       16.44      1.49 o 
   2   2   7      985.37     1036.38     11.08 o 
   4   2   7      283.26      263.68      3.87 o 
   6   2   7     2862.92     2893.10     27.96 o 
   8   2   7     3415.92     3623.27     34.73 o 
  10   2   7       98.05      101.49      2.58 o 
  12   2   7      903.98      976.69     11.09 o 
  14   2   7      665.08      659.44      8.84 o 
  16   2   7      106.30       90.00      2.77 o 
  18   2   7      148.17      151.11      4.22 o 
  20   2   7       16.30       12.07      2.51 o 
  22   2   7       16.20       10.76      2.88 o 
  24   2   7       11.04        4.20      2.78 o 
  26   2   7       14.62       11.43      3.15 o 
  28   2   7       16.49       18.88      4.29 o 
  30   2   7       10.32       19.43      3.96 o 
  32   2   7        3.15        2.08      4.10 o 
  34   2   7        5.57        6.67      4.73 o 
 -35   3   7        1.50       -2.75      4.48 o 
 -33   3   7       12.13        3.39      4.50 o 
 -31   3   7        7.34        7.08      4.66 o 
 -29   3   7        7.94       14.52      3.80 o 
 -27   3   7       22.10       24.70      3.72 o 
 -25   3   7        2.69       -1.80      2.78 o 
 -23   3   7        2.39       -0.57      2.88 o 
 -21   3   7       20.16       24.60      3.68 o 
 -19   3   7       18.04       21.11      2.98 o 
 -17   3   7      200.05      210.01      5.68 o 
 -15   3   7       32.20       31.61      1.82 o 
 -13   3   7      444.23      476.33      5.71 o 
 -11   3   7      270.73      264.97      4.04 o 
  -9   3   7        4.80        9.16      1.51 o 
  -7   3   7      820.82      810.35      9.51 o 
  -5   3   7       83.19       88.75      3.21 o 
  -3   3   7       27.69       23.06      1.70 o 
  -1   3   7      198.17      201.43      3.87 o 
   1   3   7      345.79      383.05      5.53 o 
   3   3   7      122.46      108.45      2.60 o 
   5   3   7      258.69      242.99      4.07 o 
   7   3   7       59.78       68.85      2.46 o 
   9   3   7      351.55      388.82      5.80 o 
  11   3   7       18.79       29.91      2.48 o 
  13   3   7      358.60      345.06      6.82 o 
  15   3   7       68.40       65.76      3.24 o 
  17   3   7      280.31      272.03      6.04 o 
  19   3   7       64.59       60.92      3.29 o 
  21   3   7       28.44       28.71      3.28 o 
  23   3   7       24.88       20.53      3.32 o 
  25   3   7       10.33        6.95      3.26 o 
  27   3   7        4.80        6.83      3.43 o 
  29   3   7        0.52        1.86      3.54 o 
  31   3   7        9.52        8.53      4.02 o 
 -32   4   7        7.26        6.72      6.79 o 
 -30   4   7        1.62        7.54      6.02 o 
 -28   4   7        7.34        9.69      4.60 o 
 -26   4   7        0.39       -3.50      3.50 o 
 -24   4   7       10.71       12.81      3.23 o 
 -22   4   7       33.87       34.10      4.22 o 
 -20   4   7        7.16        7.12      3.97 o 
 -18   4   7        3.39        3.03      3.78 o 
 -16   4   7       50.33       50.47      5.62 o 
 -14   4   7       12.37       12.84      3.90 o 
 -12   4   7      248.05      247.43      8.85 o 
 -10   4   7      180.89      170.64      6.12 o 
  -8   4   7        1.83       -1.41      3.30 o 
  -6   4   7      712.33      736.29     13.01 o 
  -4   4   7      359.66      323.29      6.73 o 
  -2   4   7       99.27      107.10      3.93 o 
   0   4   7      143.23      170.89      5.46 o 
   2   4   7      200.79      201.03      5.34 o 
   4   4   7       27.77       21.55      1.99 o 
   6   4   7       40.59       44.29      2.72 o 
   8   4   7       87.36       83.38      5.54 o 
  10   4   7      151.56      173.22      5.20 o 
  12   4   7      124.06      122.62      4.58 o 
  14   4   7       77.14       75.16      4.04 o 
  16   4   7       79.56       92.74      5.59 o 
  18   4   7       43.27       23.84      4.01 o 
  20   4   7       14.43       14.03      3.75 o 
  22   4   7       11.01       19.27      4.00 o 
  24   4   7       13.76       13.99      4.19 o 
  26   4   7        6.41        6.55      4.30 o 
  28   4   7        0.33        4.03      4.74 o 
 -27   5   7        2.06       -1.75      6.44 o 
 -25   5   7        5.78        3.57      6.09 o 
 -23   5   7        8.12       13.55      5.92 o 
 -21   5   7       10.63       16.09      5.96 o 
 -19   5   7       32.02       31.55      5.91 o 
 -17   5   7       14.17       12.06      5.38 o 
 -15   5   7       17.80       11.71      7.04 o 
 -13   5   7       65.27       61.91      5.05 o 
 -11   5   7       31.58       35.14      6.95 o 
  -9   5   7       31.03       38.16      6.98 o 
  -7   5   7      104.15      110.33      8.32 o 
  -5   5   7       18.12        7.16      4.80 o 
  -3   5   7       89.49       94.85      5.19 o 
  -1   5   7        6.50        3.31      3.26 o 
   1   5   7        7.07        7.77      3.14 o 
   3   5   7       53.44       61.08      4.12 o 
   5   5   7       49.28       41.88      4.10 o 
   7   5   7        2.67        7.55      3.69 o 
   9   5   7       13.76       15.06      3.51 o 
  11   5   7       29.85       29.08      6.15 o 
  13   5   7       16.00       20.47      4.29 o 
  15   5   7        5.46        9.38      4.25 o 
  17   5   7        9.51       10.27      3.82 o 
  19   5   7        5.28        2.67      3.81 o 
  21   5   7        2.74       -2.05      4.00 o 
  23   5   7        2.53       -1.42      4.22 o 
 -18   6   7       13.33       12.19     10.04 o 
 -16   6   7       25.92       26.15      5.56 o 
 -14   6   7        4.63        1.29      4.71 o 
 -12   6   7       24.74       26.89      6.68 o 
 -10   6   7       19.53       27.08      4.72 o 
  -8   6   7        4.60        4.90      4.11 o 
  -6   6   7       24.00       33.30      4.61 o 
  -4   6   7        0.78       -4.75      4.75 o 
  -2   6   7        7.15        5.86      3.83 o 
   0   6   7        2.80        1.55      3.52 o 
   2   6   7        1.28        1.09      3.94 o 
   4   6   7        3.62       -0.33      3.52 o 
   6   6   7        2.18       -0.29      3.65 o 
   8   6   7       10.59       10.23      4.41 o 
  10   6   7        0.26       -1.15      4.32 o 
  12   6   7        1.86        2.43      4.72 o 
  14   6   7        3.08       11.85      5.07 o 
 -38   0   8       13.16       24.96      7.98 o 
 -36   0   8       26.18       26.83      6.53 o 
 -34   0   8        2.93        1.31      5.30 o 
 -32   0   8        0.35       -3.81      3.81 o 
 -30   0   8       18.55       16.57      4.16 o 
 -28   0   8        0.33        2.47      3.46 o 
 -26   0   8      430.87      443.60     11.54 o 
 -24   0   8       17.40       24.51      3.69 o 
 -22   0   8        0.00        0.97      2.06 o 
 -20   0   8     1615.53     1674.87     30.42 o 
 -18   0   8      861.72      812.55     16.45 o 
 -16   0   8      684.85      679.23     13.99 o 
 -14   0   8     1515.13     1560.61     27.85 o 
 -12   0   8        0.49        4.69      2.30 o 
 -10   0   8       16.96       18.14      2.50 o 
  -8   0   8     4264.29     4252.60     70.23 o 
  -6   0   8       38.94       39.48      2.13 o 
  -4   0   8      379.07      328.58      7.60 o 
  -2   0   8      268.93      262.75      6.47 o 
   0   0   8       22.36       24.36      2.17 o 
   2   0   8        3.47        2.11      2.62 o 
   4   0   8       62.55       73.82      3.42 o 
   6   0   8        1.68       -1.75      1.75 o 
   8   0   8     1414.14     1276.47     21.16 o 
  10   0   8       34.80       30.26      2.71 o 
  12   0   8        0.45       -0.99      2.12 o 
  14   0   8      295.69      261.44      7.00 o 
  16   0   8      983.39      995.47     19.86 o 
  18   0   8      377.69      424.53     11.08 o 
  20   0   8      429.34      426.29     11.42 o 
  22   0   8      184.04      195.13      7.74 o 
  24   0   8       78.31       83.84      6.22 o 
  26   0   8        0.13       -3.47      4.01 o 
  28   0   8       76.72       88.92      6.54 o 
  30   0   8        3.89        1.19      5.39 o 
  32   0   8        5.88       -0.76      5.89 o 
  34   0   8        3.37        0.10      5.95 o 
 -39   1   8        1.32       -1.02      5.08 o 
 -37   1   8        9.76       10.67      5.18 o 
 -35   1   8       16.17       23.15      4.30 o 
 -33   1   8        5.59        7.01      3.59 o 
 -31   1   8       18.79       14.23      3.45 o 
 -29   1   8      167.55      182.81      7.14 o 
 -27   1   8      122.86      140.79      4.14 o 
 -25   1   8       25.70       28.29      2.27 o 
 -23   1   8        6.34        3.06      1.77 o 
 -21   1   8      237.60      224.80      4.07 o 
 -19   1   8       33.53       43.79      2.26 o 
 -17   1   8      563.00      541.54      7.86 o 
 -15   1   8       60.69       64.85      2.36 o 
 -13   1   8      549.06      619.17      7.43 o 
 -11   1   8     1495.45     1561.17     16.87 o 
  -9   1   8      557.29      607.55      6.53 o 
  -7   1   8     4670.06     4880.78     44.46 o 
  -5   1   8      187.06      208.20      3.20 o 
  -3   1   8      959.95     1042.36     11.27 o 
  -1   1   8       55.32       63.91      2.16 o 
   1   1   8     4840.50     5132.64     52.11 o 
   3   1   8     5754.59     6131.44     59.83 o 
   5   1   8      206.30      168.45      3.18 o 
   7   1   8     1042.42     1107.13     12.63 o 
   9   1   8     1530.13     1582.41     18.19 o 
  11   1   8       71.68       76.43      2.56 o 
  13   1   8       63.36       61.75      2.52 o 
  15   1   8      696.47      669.12      9.20 o 
  17   1   8      200.22      200.79      4.73 o 
  19   1   8      292.87      309.03      6.97 o 
  21   1   8       17.26        7.91      2.77 o 
  23   1   8       79.90       78.37      3.95 o 
  25   1   8       16.34        9.37      3.26 o 
  27   1   8       17.92       17.04      3.63 o 
  29   1   8       16.06       14.31      3.85 o 
  31   1   8       36.63       42.18      4.59 o 
  33   1   8        7.30        3.35      4.04 o 
  35   1   8        1.29        4.68      4.99 o 
 -36   2   8        0.10       -4.35      4.35 o 
 -34   2   8       10.82        9.65      4.47 o 
 -32   2   8        1.40        8.05      3.99 o 
 -30   2   8        9.77       11.57      4.43 o 
 -28   2   8       57.01       54.09      4.01 o 
 -26   2   8       96.15       97.50      4.43 o 
 -24   2   8       31.83       30.96      2.66 o 
 -22   2   8      234.02      223.66      4.57 o 
 -20   2   8      260.34      278.34      5.08 o 
 -18   2   8     1160.93     1114.56     13.18 o 
 -16   2   8      715.71      703.44      8.48 o 
 -14   2   8      111.59      117.66      3.85 o 
 -12   2   8      360.27      339.96      4.70 o 
 -10   2   8      159.01      153.61      3.04 o 
  -8   2   8     1102.08     1257.93     13.42 o 
  -6   2   8       38.06       38.13      1.83 o 
  -4   2   8      533.65      539.82      6.35 o 
  -2   2   8     3573.12     3843.52     36.54 o 
   0   2   8      463.01      450.65      5.80 o 
   2   2   8     1342.46     1205.30     13.27 o 
   4   2   8      663.18      642.33      7.50 o 
   6   2   8     1103.15     1108.09     13.26 o 
   8   2   8      178.80      208.94      3.79 o 
  10   2   8      105.21      106.47      2.95 o 
  12   2   8      479.34      509.63      7.31 o 
  14   2   8        7.71        8.70      1.88 o 
  16   2   8       57.45       60.18      2.97 o 
  18   2   8       16.70       13.89      2.50 o 
  20   2   8      100.35       92.94      3.76 o 
  22   2   8      134.71      121.79      4.31 o 
  24   2   8       21.89       18.86      3.21 o 
  26   2   8        6.31        0.84      3.07 o 
  28   2   8       14.73       17.40      3.62 o 
  30   2   8        6.18        3.01      3.70 o 
  32   2   8       11.09        8.37      4.66 o 
 -35   3   8        8.60        4.22      4.88 o 
 -33   3   8       17.45       20.77      4.93 o 
 -31   3   8        6.07        2.32      4.06 o 
 -29   3   8       30.67       42.94      5.21 o 
 -27   3   8        3.09        1.90      3.19 o 
 -25   3   8       14.99       26.08      4.00 o 
 -23   3   8       38.71       33.06      3.80 o 
 -21   3   8       63.63       51.20      3.56 o 
 -19   3   8       37.06       34.00      3.12 o 
 -17   3   8      297.37      291.05      7.18 o 
 -15   3   8        6.24        2.12      1.65 o 
 -13   3   8       41.15       58.35      2.43 o 
 -11   3   8      290.84      348.62      4.79 o 
  -9   3   8      201.26      192.56      3.83 o 
  -7   3   8        6.50        5.62      1.43 o 
  -5   3   8      475.98      488.00      6.39 o 
  -3   3   8       43.89       53.54      1.97 o 
  -1   3   8      374.22      403.32      6.90 o 
   1   3   8       60.93       68.90      3.16 o 
   3   3   8       57.36       58.06      2.30 o 
   5   3   8      601.73      573.52      8.67 o 
   7   3   8      190.16      166.59      3.59 o 
   9   3   8      132.71      127.34      3.26 o 
  11   3   8      495.13      526.90      8.50 o 
  13   3   8      294.51      279.90      5.94 o 
  15   3   8       36.56       23.61      2.82 o 
  17   3   8      188.56      194.53      5.86 o 
  19   3   8       70.34       73.01      4.39 o 
  21   3   8        1.91       -2.69      2.74 o 
  23   3   8       15.78       16.10      3.32 o 
  25   3   8        9.45       11.67      3.42 o 
  27   3   8        3.92        1.35      3.52 o 
  29   3   8        4.56       -3.25      3.63 o 
  31   3   8        2.35       -1.07      4.09 o 
 -32   4   8        1.82       -0.44      8.30 o 
 -30   4   8       21.58       38.23      5.50 o 
 -28   4   8        8.94        4.04      3.73 o 
 -26   4   8       12.23        7.68      3.83 o 
 -24   4   8       15.45       17.35      3.50 o 
 -22   4   8        0.40        4.88      3.57 o 
 -20   4   8       14.17       12.74      3.24 o 
 -18   4   8       43.97       42.48      3.68 o 
 -16   4   8       27.04       19.19      4.74 o 
 -14   4   8      106.65       95.72      5.75 o 
 -12   4   8      122.59      123.84      5.64 o 
 -10   4   8      113.75      111.68      5.08 o 
  -8   4   8      187.53      163.69      5.81 o 
  -6   4   8      237.23      233.63      6.41 o 
  -4   4   8       65.48       68.11      4.10 o 
  -2   4   8      120.32      125.15      5.26 o 
   0   4   8      206.55      184.64      4.58 o 
   2   4   8      136.83      133.76      4.08 o 
   4   4   8       53.60       46.36      3.22 o 
   6   4   8      112.69      103.16      4.03 o 
   8   4   8       95.20       96.73      4.90 o 
  10   4   8       28.06       17.69      3.02 o 
  12   4   8       33.72       29.50      3.39 o 
  14   4   8       69.87       63.16      3.99 o 
  16   4   8        6.91       14.04      3.30 o 
  18   4   8       39.40       23.67      4.01 o 
  20   4   8        5.42       11.56      3.87 o 
  22   4   8        9.08        8.83      4.02 o 
  24   4   8        4.35        6.08      4.21 o 
  26   4   8        2.29        5.00      4.34 o 
  28   4   8       12.66       23.78      9.85 o 
 -25   5   8        3.48        1.09      6.82 o 
 -23   5   8        2.65       11.26      6.93 o 
 -21   5   8        4.43        1.36      6.10 o 
 -19   5   8        2.40        7.19      4.96 o 
 -17   5   8        6.36        8.32      4.49 o 
 -15   5   8       12.95       18.06      4.62 o 
 -13   5   8       23.32       20.66      4.24 o 
 -11   5   8        7.30        9.05      3.78 o 
  -9   5   8       21.01       20.58      4.33 o 
  -7   5   8      167.19      166.67      7.89 o 
  -5   5   8       35.80       43.14      4.39 o 
  -3   5   8       33.63       46.35      4.42 o 
  -1   5   8       94.22       97.80      6.87 o 
   1   5   8       19.41       18.18      3.56 o 
   3   5   8        6.08        5.37      3.24 o 
   5   5   8       14.00       25.28      3.73 o 
   7   5   8       12.76       11.03      3.56 o 
   9   5   8       11.45        4.47      3.41 o 
  11   5   8       26.84       34.05      4.59 o 
  13   5   8        0.87        1.25      3.11 o 
  15   5   8        9.97        5.38      3.99 o 
  17   5   8        1.89        2.30      3.83 o 
  19   5   8        1.26        1.70      3.97 o 
  21   5   8        2.33       -0.33      4.18 o 
 -18   6   8        2.42        2.17      8.44 o 
 -16   6   8        0.33       -0.90      5.02 o 
 -14   6   8        6.10       10.93      5.26 o 
 -12   6   8        8.62       11.35      4.78 o 
 -10   6   8        9.68        4.00      4.36 o 
  -8   6   8       19.22       31.65      4.86 o 
  -6   6   8       36.04       40.49      6.43 o 
  -4   6   8        6.75        7.08      4.27 o 
  -2   6   8        6.66        5.23      5.07 o 
   0   6   8        9.97       16.02      4.18 o 
   2   6   8        5.04       12.14      5.88 o 
   4   6   8        5.85        7.36      3.92 o 
   6   6   8        3.68       -2.52      3.87 o 
   8   6   8       10.73       21.60      5.07 o 
  10   6   8       18.36       19.35      5.16 o 
  12   6   8        9.25       15.48      5.26 o 
  14   6   8       14.75       -3.10     19.57 o 
 -38   0   9       11.04       10.99      7.42 o 
 -36   0   9        1.65       -2.13      5.62 o 
 -34   0   9        4.64       -1.80      5.43 o 
 -32   0   9       85.66      103.08      6.46 o 
 -30   0   9       66.05       55.53      6.41 o 
 -28   0   9        0.19        1.82      3.84 o 
 -26   0   9      107.11      114.49      5.93 o 
 -24   0   9      105.85      100.78      5.48 o 
 -22   0   9      342.27      261.60     14.14 o 
 -20   0   9       77.54       86.49      5.55 o 
 -18   0   9        6.94       22.60      3.90 o 
 -16   0   9       47.98       51.25      3.73 o 
 -14   0   9        6.59        7.51      2.57 o 
 -12   0   9      882.93      898.55     17.30 o 
 -10   0   9      150.83      158.73      5.31 o 
  -8   0   9      350.70      394.25      7.79 o 
  -6   0   9     2074.72     2105.12     32.78 o 
  -4   0   9     1505.59     1467.77     37.65 o 
  -2   0   9     2654.51     2555.86     48.29 o 
   0   0   9       60.96       51.98      3.07 o 
   2   0   9     1908.89     1841.31     31.93 o 
   4   0   9     2303.21     2297.88     39.33 o 
   6   0   9       96.44       84.14      3.63 o 
   8   0   9      835.03      878.19     15.59 o 
  10   0   9      294.72      317.39      7.52 o 
  12   0   9      479.00      465.91      9.96 o 
  14   0   9      120.86      138.75      7.44 o 
  16   0   9       69.96       55.19      4.04 o 
  18   0   9      204.43      220.78      7.90 o 
  20   0   9      203.90      214.54      9.04 o 
  22   0   9      311.53      343.64     10.62 o 
  24   0   9       60.14       47.96      5.29 o 
  26   0   9       67.80       57.15      5.57 o 
  28   0   9        0.02        5.56      4.73 o 
  30   0   9        1.00       -1.29      5.49 o 
  32   0   9       34.16       40.53      7.18 o 
  34   0   9        7.25       23.80      7.93 o 
 -37   1   9        0.89       -1.13      4.94 o 
 -35   1   9        1.34       -2.42      4.09 o 
 -33   1   9        5.78        0.00      3.66 o 
 -31   1   9       60.17       68.49      4.44 o 
 -29   1   9       17.09        9.37      3.23 o 
 -27   1   9       16.84        2.68      2.54 o 
 -25   1   9      238.46      239.79      6.76 o 
 -23   1   9      290.60      295.78      6.39 o 
 -21   1   9       23.60       28.72      2.28 o 
 -19   1   9     1948.35     1922.87     22.94 o 
 -17   1   9      224.57      225.85      4.53 o 
 -15   1   9      881.97      874.17     11.46 o 
 -13   1   9      555.84      627.39      8.70 o 
 -11   1   9       68.79       67.94      1.88 o 
  -9   1   9      415.14      470.50      5.77 o 
  -7   1   9      538.88      547.70      6.81 o 
  -5   1   9      315.42      301.26      5.31 o 
  -3   1   9     4608.49     4887.06     49.78 o 
  -1   1   9     1508.12     1633.68     18.39 o 
   1   1   9      894.87      890.36     10.83 o 
   3   1   9      546.47      503.03      6.41 o 
   5   1   9      540.30      575.92      7.18 o 
   7   1   9     1937.68     1899.60     20.67 o 
   9   1   9      185.99      198.21      4.05 o 
  11   1   9      511.36      523.08      8.72 o 
  13   1   9      500.04      469.20      7.16 o 
  15   1   9       86.29       92.09      3.34 o 
  17   1   9       30.00       27.62      2.61 o 
  19   1   9      346.84      336.71      6.63 o 
  21   1   9      235.47      241.85      6.18 o 
  23   1   9       32.90       40.64      3.77 o 
  25   1   9       16.03        8.24      3.38 o 
  27   1   9       44.61       47.25      4.31 o 
  29   1   9       25.55       29.87      4.24 o 
  31   1   9       21.36       35.49      4.61 o 
  33   1   9       19.28       26.62      5.25 o 
 -36   2   9        3.46        9.70      4.65 o 
 -34   2   9        5.73        4.55      4.23 o 
 -32   2   9        6.75       10.99      5.01 o 
 -30   2   9       17.33       13.20      4.00 o 
 -28   2   9       27.11       25.34      4.10 o 
 -26   2   9       11.00       14.86      3.69 o 
 -24   2   9       35.48       41.01      3.16 o 
 -22   2   9      153.06      182.60      4.13 o 
 -20   2   9      426.25      404.03      6.95 o 
 -18   2   9      232.27      235.19      6.10 o 
 -16   2   9       83.21       68.63      2.62 o 
 -14   2   9      317.57      331.07      5.19 o 
 -12   2   9      246.36      231.09      3.92 o 
 -10   2   9     1144.19     1203.75     14.55 o 
  -8   2   9      524.47      551.57      6.91 o 
  -6   2   9      456.56      483.32      6.22 o 
  -4   2   9     2268.81     2386.71     23.36 o 
  -2   2   9     1597.54     1593.95     16.67 o 
   0   2   9       80.44       90.04      3.17 o 
   2   2   9     1304.18     1257.75     14.60 o 
   4   2   9      429.45      446.83      6.09 o 
   6   2   9      547.77      564.25      7.34 o 
   8   2   9       95.56      103.07      2.63 o 
  10   2   9       96.50       89.84      2.59 o 
  12   2   9       79.79       80.70      2.77 o 
  14   2   9        6.72        7.65      1.90 o 
  16   2   9      457.89      405.25      7.23 o 
  18   2   9       84.41      103.06      3.85 o 
  20   2   9       21.69       24.85      2.88 o 
  22   2   9        7.95        7.20      2.73 o 
  24   2   9        9.54        6.37      3.13 o 
  26   2   9       12.26       11.86      3.48 o 
  28   2   9        4.52       -1.02      3.44 o 
  30   2   9        6.44        1.70      4.03 o 
  32   2   9        1.46       -2.06      4.55 o 
 -35   3   9        1.77       -0.85      5.47 o 
 -33   3   9        2.08        9.46      4.75 o 
 -31   3   9       10.64       14.52      6.02 o 
 -29   3   9        5.48        0.50      4.10 o 
 -27   3   9       22.27       21.15      4.41 o 
 -25   3   9        8.61        9.62      3.57 o 
 -23   3   9       59.09       41.32      4.04 o 
 -21   3   9       76.18       63.30      4.15 o 
 -19   3   9       30.71       27.18      3.45 o 
 -17   3   9       21.59       26.43      3.30 o 
 -15   3   9      130.17      132.26      4.11 o 
 -13   3   9       74.72       76.66      2.87 o 
 -11   3   9       48.80       64.66      2.41 o 
  -9   3   9      390.91      378.33      5.29 o 
  -7   3   9      249.10      286.10      5.14 o 
  -5   3   9      178.06      180.01      3.78 o 
  -3   3   9       36.32       37.04      2.06 o 
  -1   3   9      456.26      464.38      6.89 o 
   1   3   9       44.80       55.92      2.34 o 
   3   3   9      446.76      424.60      7.70 o 
   5   3   9        1.78        2.61      1.73 o 
   7   3   9      216.20      211.89      4.45 o 
   9   3   9        2.25        5.47      2.12 o 
  11   3   9      106.39       94.32      3.61 o 
  13   3   9       57.20       44.67      3.09 o 
  15   3   9      138.14      122.29      4.57 o 
  17   3   9      104.84      103.91      4.00 o 
  19   3   9       10.62        5.89      2.63 o 
  21   3   9       31.59       37.60      4.28 o 
  23   3   9       50.71       46.63      5.31 o 
  25   3   9        5.12        7.61      3.47 o 
  27   3   9        1.24        4.37      3.68 o 
  29   3   9        4.86       11.56      4.11 o 
 -30   4   9        3.52        7.65      4.62 o 
 -28   4   9        5.56        3.08      4.26 o 
 -26   4   9        5.07        7.63      3.75 o 
 -24   4   9       10.21       10.83      3.52 o 
 -22   4   9       11.66        8.83      3.26 o 
 -20   4   9        4.05        2.33      2.80 o 
 -18   4   9       20.23       21.51      3.61 o 
 -16   4   9        2.82       -2.96      2.97 o 
 -14   4   9       11.33       17.99      3.46 o 
 -12   4   9       82.78      101.16      5.28 o 
 -10   4   9       37.42       30.97      3.05 o 
  -8   4   9       56.43       62.57      2.94 o 
  -6   4   9      102.02      115.79      3.89 o 
  -4   4   9        9.55        4.63      2.21 o 
  -2   4   9       48.55       41.29      2.78 o 
   0   4   9      114.62      143.54      4.83 o 
   2   4   9      134.12      108.87      4.34 o 
   4   4   9       73.66       76.04      3.80 o 
   6   4   9      326.56      330.63      7.89 o 
   8   4   9      262.21      269.91      6.82 o 
  10   4   9       38.94       33.88      3.38 o 
  12   4   9       77.95       74.62      4.23 o 
  14   4   9       67.69       65.57      4.18 o 
  16   4   9        5.47        5.46      3.15 o 
  18   4   9        3.11        7.03      3.65 o 
  20   4   9       23.35       37.11      4.62 o 
  22   4   9        9.15       17.84      4.31 o 
  24   4   9        3.23        2.53      5.95 o 
  26   4   9        5.00       11.46      4.68 o 
 -25   5   9        7.67        2.60      6.42 o 
 -23   5   9       10.29        7.40      7.29 o 
 -21   5   9        1.63        4.07      4.94 o 
 -19   5   9       14.97       14.37      5.14 o 
 -17   5   9       10.92        9.43      4.84 o 
 -15   5   9        0.29       -0.74      4.21 o 
 -13   5   9       11.59        6.89      3.95 o 
 -11   5   9        2.14        0.54      3.78 o 
  -9   5   9        1.31        1.65      3.72 o 
  -7   5   9        3.61        1.74      3.95 o 
  -5   5   9        0.35       -0.62      3.60 o 
  -3   5   9       59.66       62.19      4.96 o 
  -1   5   9       56.13       60.21      5.22 o 
   1   5   9        7.11        4.54      3.49 o 
   3   5   9       59.06       55.04      4.48 o 
   5   5   9       48.12       43.15      4.19 o 
   7   5   9       11.06       17.19      3.87 o 
   9   5   9       13.90       11.62      3.82 o 
  11   5   9        5.14        6.61      3.45 o 
  13   5   9        2.75        8.26      3.66 o 
  15   5   9        5.90        5.32      3.79 o 
  17   5   9        3.31        4.43      4.16 o 
  19   5   9        6.30        8.49      4.42 o 
  21   5   9        9.08        6.50      4.46 o 
 -16   6   9        2.69        8.65      5.55 o 
 -14   6   9        6.36        2.54      5.13 o 
 -12   6   9       16.38       17.53      5.02 o 
 -10   6   9       12.79       16.95      5.22 o 
  -8   6   9       33.26       35.48      5.59 o 
  -6   6   9       16.74       22.01      5.12 o 
  -4   6   9       29.17       30.72      5.17 o 
  -2   6   9        7.50       10.37      4.18 o 
   0   6   9        5.06       12.61      4.28 o 
   2   6   9        6.82        4.48      4.07 o 
   4   6   9        4.59        6.55      4.26 o 
   6   6   9        0.83        1.06      4.22 o 
   8   6   9        3.64        6.90      4.86 o 
  10   6   9        2.29        5.13      5.10 o 
  12   6   9        1.35        6.92      6.82 o 
 -38   0  10        5.31        9.04      7.63 o 
 -36   0  10        4.09       -5.41      5.41 o 
 -34   0  10        3.97       -0.87      5.60 o 
 -32   0  10        4.29       -0.39      5.34 o 
 -30   0  10       79.68      103.86      7.20 o 
 -28   0  10       11.82       10.99      4.04 o 
 -26   0  10       63.43       50.15      4.98 o 
 -24   0  10        3.71        1.19      3.34 o 
 -22   0  10      456.40      447.05     11.51 o 
 -20   0  10      361.11      375.65     10.14 o 
 -18   0  10      114.17      115.54      7.16 o 
 -16   0  10      100.27       79.52      4.50 o 
 -14   0  10     2034.71     2018.59     40.95 o 
 -12   0  10        7.41        5.24      2.56 o 
 -10   0  10      730.52      903.19     17.47 o 
  -8   0  10       12.07       12.09      3.35 o 
  -6   0  10        0.02        2.18      1.96 o 
  -4   0  10     1134.01     1158.93     23.78 o 
  -2   0  10      135.30      161.00      6.01 o 
   0   0  10     1075.96     1067.55     19.87 o 
   2   0  10     1261.24     1280.31     23.29 o 
   4   0  10        7.46       16.96      2.56 o 
   6   0  10      907.26      961.94     16.92 o 
   8   0  10       11.89        3.27      2.34 o 
  10   0  10      169.77      144.40      5.14 o 
  12   0  10      768.95      707.99     13.77 o 
  14   0  10      723.39      710.94     14.04 o 
  16   0  10       22.33       32.27      3.77 o 
  18   0  10       20.22        7.96      3.90 o 
  20   0  10      211.01      214.22      9.92 o 
  22   0  10      572.37      563.81     19.15 o 
  24   0  10      178.31      201.09     10.00 o 
  26   0  10       65.08       63.52      6.14 o 
  28   0  10       32.63       20.10      6.09 o 
  30   0  10       11.17       15.54      6.31 o 
  32   0  10        6.59       10.74      6.66 o 
 -37   1  10        6.06        4.65      5.16 o 
 -35   1  10       19.04       11.09      4.41 o 
 -33   1  10       19.68        9.51      3.96 o 
 -31   1  10       19.43       22.69      3.76 o 
 -29   1  10       24.95       23.89      3.59 o 
 -27   1  10       61.33       72.40      3.73 o 
 -25   1  10       27.12       15.47      2.80 o 
 -23   1  10       71.57       91.13      4.35 o 
 -21   1  10      270.62      261.76      5.95 o 
 -19   1  10      275.91      244.10      5.59 o 
 -17   1  10      344.10      349.28      6.04 o 
 -15   1  10      100.23       96.07      3.03 o 
 -13   1  10       98.27       83.90      2.80 o 
 -11   1  10       53.95       56.71      2.24 o 
  -9   1  10      139.79      146.77      2.72 o 
  -7   1  10      669.06      766.70      9.11 o 
  -5   1  10     1313.89     1303.36     15.19 o 
  -3   1  10      224.08      204.64      4.85 o 
  -1   1  10      415.05      434.56      6.56 o 
   1   1  10      935.80     1024.18     12.38 o 
   3   1  10     1626.50     1641.21     18.04 o 
   5   1  10       89.73      122.50      3.00 o 
   7   1  10      614.71      677.40      8.73 o 
   9   1  10       10.53       15.36      1.94 o 
  11   1  10      253.25      266.00      5.14 o 
  13   1  10      524.86      541.40      8.45 o 
  15   1  10      171.81      159.74      4.33 o 
  17   1  10       12.18        6.89      2.51 o 
  19   1  10      416.42      368.24      7.20 o 
  21   1  10       36.95       35.38      3.32 o 
  23   1  10       22.48       27.39      3.68 o 
  25   1  10        8.04        7.27      3.44 o 
  27   1  10       13.43       16.81      3.97 o 
  29   1  10       15.10       18.01      4.10 o 
  31   1  10       15.85       10.67      4.21 o 
  33   1  10        2.70       -0.67      4.85 o 
 -36   2  10        4.40       -0.59      4.49 o 
 -34   2  10        9.75        2.60      4.22 o 
 -32   2  10        3.91        1.11      5.05 o 
 -30   2  10       38.52       37.57      4.72 o 
 -28   2  10       45.80       48.00      4.60 o 
 -26   2  10      118.32       99.40      5.31 o 
 -24   2  10      242.57      235.96      8.81 o 
 -22   2  10       72.09       74.68      3.18 o 
 -20   2  10      593.64      615.44      9.25 o 
 -18   2  10       12.08       10.85      2.74 o 
 -16   2  10      167.48      174.96      4.16 o 
 -14   2  10       23.37       32.06      2.31 o 
 -12   2  10      140.96      154.44      3.63 o 
 -10   2  10      745.91      699.18      8.44 o 
  -8   2  10     1026.51     1101.91     12.25 o 
  -6   2  10      334.56      332.46      4.92 o 
  -4   2  10      590.96      652.75      7.94 o 
  -2   2  10     1043.01     1084.77     12.02 o 
   0   2  10      156.33      162.94      3.72 o 
   2   2  10       94.51       80.01      2.81 o 
   4   2  10       71.33       63.91      2.33 o 
   6   2  10      162.24      165.29      3.55 o 
   8   2  10       99.52      106.43      2.82 o 
  10   2  10      415.59      434.94      6.47 o 
  12   2  10       43.78       43.99      2.88 o 
  14   2  10      190.52      176.86      4.63 o 
  16   2  10        3.46        0.64      2.39 o 
  18   2  10      255.24      237.47      5.68 o 
  20   2  10       47.40       70.30      3.71 o 
  22   2  10        7.78        2.80      2.75 o 
  24   2  10        1.23        4.64      3.15 o 
  26   2  10       20.79       21.22      3.72 o 
  28   2  10        4.76       10.32      4.07 o 
  30   2  10       10.34        7.34      4.62 o 
  32   2  10        6.74        5.88      9.74 o 
 -33   3  10       11.09       14.73      5.66 o 
 -31   3  10        3.60       12.77      5.22 o 
 -29   3  10       16.68       21.13      4.75 o 
 -27   3  10        5.46        5.90      4.00 o 
 -25   3  10       40.94       37.68      4.59 o 
 -23   3  10       42.07       41.60      4.07 o 
 -21   3  10        9.84        8.63      3.27 o 
 -19   3  10       64.58       58.56      4.16 o 
 -17   3  10      387.13      378.82      8.19 o 
 -15   3  10       48.89       51.90      3.20 o 
 -13   3  10      171.11      171.44      5.39 o 
 -11   3  10      149.26      123.66      4.91 o 
  -9   3  10      499.00      491.19      7.04 o 
  -7   3  10      111.63       95.00      2.79 o 
  -5   3  10      284.77      280.98      4.96 o 
  -3   3  10      577.22      557.93      7.77 o 
  -1   3  10      135.29      140.21      4.28 o 
   1   3  10      164.68      167.28      5.81 o 
   3   3  10      210.92      218.88      4.66 o 
   5   3  10      278.93      251.58      5.08 o 
   7   3  10       41.12       33.18      2.57 o 
   9   3  10       58.06       59.75      4.71 o 
  11   3  10      205.16      208.07      5.26 o 
  13   3  10      173.93      154.18      4.96 o 
  15   3  10       49.77       43.02      6.04 o 
  17   3  10      114.35      124.29      4.47 o 
  19   3  10        0.43        4.96      2.70 o 
  21   3  10        3.42        7.39      3.18 o 
  23   3  10       18.96       18.42      3.62 o 
  25   3  10       15.97       18.24      3.84 o 
  27   3  10       14.61       26.45      4.24 o 
  29   3  10        0.99        0.79      4.24 o 
 -30   4  10       13.62       11.17      4.88 o 
 -28   4  10       10.23       10.98      4.56 o 
 -26   4  10        6.75        9.84      4.22 o 
 -24   4  10        0.04        2.56      3.50 o 
 -22   4  10       15.40       14.96      3.46 o 
 -20   4  10       18.12       22.47      3.41 o 
 -18   4  10       59.39       62.79      4.70 o 
 -16   4  10       39.13       37.48      4.15 o 
 -14   4  10      119.83      111.20      4.96 o 
 -12   4  10      181.54      187.71      6.16 o 
 -10   4  10       24.20       22.89      3.30 o 
  -8   4  10      141.79      135.52      5.06 o 
  -6   4  10      176.98      202.30      5.98 o 
  -4   4  10      142.43      115.92      4.71 o 
  -2   4  10       71.86       63.28      3.88 o 
   0   4  10      458.37      488.81      9.99 o 
   2   4  10       85.66       71.91      4.05 o 
   4   4  10        1.93        2.00      2.82 o 
   6   4  10       58.67       63.02      3.86 o 
   8   4  10        1.23        5.39      2.95 o 
  10   4  10       18.00       20.43      3.39 o 
  12   4  10       54.92       58.63      4.08 o 
  14   4  10        0.59        2.30      3.37 o 
  16   4  10       16.16       21.63      3.66 o 
  18   4  10       24.46       31.30      6.25 o 
  20   4  10        2.83        0.70      3.80 o 
  22   4  10        4.10        0.64      4.05 o 
  24   4  10        1.38        2.18      4.29 o 
 -25   5  10        1.23        7.39      6.39 o 
 -23   5  10        5.86        2.54      5.27 o 
 -21   5  10        4.47        4.49      5.07 o 
 -19   5  10        0.63       -0.96      4.91 o 
 -17   5  10        0.58        0.69      4.78 o 
 -15   5  10        4.19       -2.66      6.04 o 
 -13   5  10       11.62        4.90      4.15 o 
 -11   5  10        2.66        4.74      4.24 o 
  -9   5  10        5.86        4.61      4.13 o 
  -7   5  10       11.28        9.97      4.30 o 
  -5   5  10        9.22       15.48      4.13 o 
  -3   5  10        2.91        0.05      3.66 o 
  -1   5  10        6.48       -0.60      3.80 o 
   1   5  10        2.76        1.64      3.50 o 
   3   5  10       20.74       19.14      3.80 o 
   5   5  10       28.15       23.41      4.09 o 
   7   5  10        6.36        8.08      3.87 o 
   9   5  10       26.10       31.41      3.56 o 
  11   5  10       16.92       11.11      3.49 o 
  13   5  10        5.25        5.20      3.82 o 
  15   5  10       31.18       42.96      4.94 o 
  17   5  10       19.52       15.38      4.60 o 
  19   5  10        0.20       -4.19      4.19 o 
 -14   6  10        0.62        3.97      5.72 o 
 -12   6  10        4.42        7.32      5.23 o 
 -10   6  10        2.79        6.02      4.89 o 
  -8   6  10        1.15       -1.56      4.74 o 
  -6   6  10       14.57       23.51      5.26 o 
  -4   6  10       11.04        6.61      4.76 o 
  -2   6  10       12.00       19.31      4.77 o 
   0   6  10       15.59       10.19      4.55 o 
   2   6  10       19.96       33.04      4.96 o 
   4   6  10        7.66        1.45      4.33 o 
   6   6  10        2.12        5.31      5.47 o 
   8   6  10       10.04        5.96      5.28 o 
 -38   0  11       16.90       13.32     12.59 o 
 -36   0  11       11.09        7.13      6.16 o 
 -34   0  11       47.83       47.38      7.20 o 
 -32   0  11      183.85      207.56     10.50 o 
 -30   0  11       10.88        7.63      4.30 o 
 -28   0  11        3.57        4.81      4.06 o 
 -26   0  11       98.92       77.97      5.54 o 
 -24   0  11       12.88       16.27      3.88 o 
 -22   0  11      140.17      129.64      6.29 o 
 -20   0  11        6.51        7.79      3.51 o 
 -18   0  11      605.25      581.04     13.38 o 
 -16   0  11       85.35       81.66      5.97 o 
 -14   0  11      173.54      168.68      6.52 o 
 -12   0  11     1128.79     1133.45     21.66 o 
 -10   0  11      712.81      751.12     15.36 o 
  -8   0  11       66.23       52.30      4.94 o 
  -6   0  11       45.33       64.57      3.38 o 
  -4   0  11      679.79      787.51     15.30 o 
  -2   0  11       92.50       93.81      4.36 o 
   0   0  11      869.20      849.34     16.67 o 
   2   0  11        0.43       -2.28      2.28 o 
   4   0  11      513.05      524.78     11.67 o 
   6   0  11     1337.49     1322.76     22.46 o 
   8   0  11       13.65       15.11      2.87 o 
  10   0  11        0.02       -2.46      2.46 o 
  12   0  11        6.30        4.78      2.92 o 
  14   0  11       20.46       28.43      4.11 o 
  16   0  11      432.35      412.37     10.18 o 
  18   0  11      185.02      206.55      9.32 o 
  20   0  11      110.77      128.84      6.88 o 
  22   0  11       58.82       73.67      5.90 o 
  24   0  11       24.42       23.64      4.99 o 
  26   0  11        7.66       10.13      6.24 o 
  28   0  11        0.24        2.04      5.79 o 
  30   0  11        0.86        5.02      6.14 o 
  32   0  11       22.93       18.27      8.06 o 
 -37   1  11        5.84        6.40      5.27 o 
 -35   1  11        9.10        5.09      5.01 o 
 -33   1  11        7.02        8.58      4.25 o 
 -31   1  11        6.23        4.26      3.68 o 
 -29   1  11       20.75       24.27      3.85 o 
 -27   1  11       30.96       31.24      3.24 o 
 -25   1  11       76.80       73.39      3.76 o 
 -23   1  11       24.13       23.17      2.95 o 
 -21   1  11      817.09      834.82     12.58 o 
 -19   1  11       89.96       86.37      3.62 o 
 -17   1  11      271.16      303.92      6.27 o 
 -15   1  11      409.01      388.59      6.49 o 
 -13   1  11       53.50       44.20      2.71 o 
 -11   1  11      402.86      429.70      6.47 o 
  -9   1  11      389.44      387.95      5.37 o 
  -7   1  11      254.34      274.20      4.67 o 
  -5   1  11      500.28      526.52      7.70 o 
  -3   1  11      121.08      134.17      3.39 o 
  -1   1  11      867.48      892.02     11.63 o 
   1   1  11      286.36      328.05      6.27 o 
   3   1  11      155.12      127.87      3.11 o 
   5   1  11      259.95      250.38      4.87 o 
   7   1  11      624.07      657.47      8.71 o 
   9   1  11      215.96      218.01      4.62 o 
  11   1  11      102.17      102.33      3.36 o 
  13   1  11       67.74       68.39      3.48 o 
  15   1  11      396.13      415.41      7.51 o 
  17   1  11      360.19      351.23      7.03 o 
  19   1  11       18.79       24.63      3.07 o 
  21   1  11       35.64       42.90      3.71 o 
  23   1  11      165.22      170.04      6.02 o 
  25   1  11       63.20       82.38      4.92 o 
  27   1  11       35.08       36.44      4.35 o 
  29   1  11        1.59       -1.44      3.72 o 
  31   1  11        6.42        5.28      4.86 o 
 -36   2  11        4.72        4.50      4.73 o 
 -34   2  11        4.65        2.18      4.38 o 
 -32   2  11        3.09        9.02      4.26 o 
 -30   2  11       34.76       36.34      4.78 o 
 -28   2  11       10.70       15.30      4.01 o 
 -26   2  11       29.21       37.44      4.40 o 
 -24   2  11       36.04       32.47      4.03 o 
 -22   2  11       40.73       27.35      3.07 o 
 -20   2  11      211.80      231.13      5.40 o 
 -18   2  11       10.78        8.96      2.55 o 
 -16   2  11      329.41      310.76      6.63 o 
 -14   2  11      319.16      330.58      7.01 o 
 -12   2  11       69.10       62.75      2.67 o 
 -10   2  11      408.50      437.25      6.34 o 
  -8   2  11      127.82      147.07      3.39 o 
  -6   2  11        0.58        2.75      1.49 o 
  -4   2  11     1124.45     1056.76     13.96 o 
  -2   2  11      204.89      210.48      4.17 o 
   0   2  11      174.56      139.40      3.30 o 
   2   2  11        9.42       13.88      1.60 o 
   4   2  11       53.93       47.68      2.19 o 
   6   2  11        7.21        6.89      1.67 o 
   8   2  11       93.64      102.60      3.33 o 
  10   2  11      587.72      534.33      8.07 o 
  12   2  11      129.38      135.28      4.19 o 
  14   2  11      104.95      128.98      4.24 o 
  16   2  11      162.63      171.88      4.83 o 
  18   2  11      134.38      162.22      5.22 o 
  20   2  11       27.67       25.86      3.17 o 
  22   2  11       11.06        9.24      3.02 o 
  24   2  11       32.03       45.28      4.01 o 
  26   2  11        5.61        6.55      4.31 o 
  28   2  11        9.57       10.98      4.22 o 
  30   2  11        0.66       -0.49      4.44 o 
 -33   3  11        7.24        8.28      5.55 o 
 -31   3  11       13.51       19.73      5.48 o 
 -29   3  11        0.00       -0.05      4.32 o 
 -27   3  11       16.23       10.25      4.38 o 
 -25   3  11       33.10       45.25      5.02 o 
 -23   3  11       95.38      108.22      6.01 o 
 -21   3  11      114.35      106.36      5.08 o 
 -19   3  11       20.31       24.13      3.59 o 
 -17   3  11      121.24      124.65      4.81 o 
 -15   3  11      419.16      376.18      7.98 o 
 -13   3  11       71.38       82.68      3.58 o 
 -11   3  11      177.49      179.41      4.49 o 
  -9   3  11      104.02      124.39      3.33 o 
  -7   3  11      117.67      115.35      3.11 o 
  -5   3  11      262.85      254.65      5.20 o 
  -3   3  11       92.55       93.37      4.80 o 
  -1   3  11      281.09      278.04      5.91 o 
   1   3  11      132.50      161.44      4.55 o 
   3   3  11      496.22      452.28      7.69 o 
   5   3  11      196.68      180.08      5.74 o 
   7   3  11       99.39      105.29      4.24 o 
   9   3  11        2.18       -2.41      2.41 o 
  11   3  11       22.35       26.71      3.14 o 
  13   3  11       26.26       20.95      3.40 o 
  15   3  11       16.09       13.17      3.40 o 
  17   3  11       18.40       26.69      3.05 o 
  19   3  11       20.99       27.55      3.22 o 
  21   3  11        2.58        7.79      3.34 o 
  23   3  11        1.61        3.67      3.47 o 
  25   3  11        0.78        5.41      3.73 o 
  27   3  11       24.49       40.82      4.94 o 
 -28   4  11        3.71       15.10      4.82 o 
 -26   4  11        2.87        1.77      4.13 o 
 -24   4  11        5.87        8.59      4.00 o 
 -22   4  11        5.77        2.39      3.33 o 
 -20   4  11        2.41       10.11      3.23 o 
 -18   4  11        7.92        4.30      3.66 o 
 -16   4  11       10.62       13.20      3.74 o 
 -14   4  11        7.98       15.51      3.67 o 
 -12   4  11       32.83       40.04      4.52 o 
 -10   4  11       67.72       63.18      4.32 o 
  -8   4  11       47.65       43.62      3.72 o 
  -6   4  11      179.31      169.85      5.77 o 
  -4   4  11      111.62      114.09      5.79 o 
  -2   4  11       61.77       63.97      4.33 o 
   0   4  11      305.93      295.61      7.63 o 
   2   4  11      142.99      144.82      5.43 o 
   4   4  11       52.90       56.64      3.93 o 
   6   4  11      117.84      102.83      4.65 o 
   8   4  11      112.28      113.02      4.90 o 
  10   4  11       16.72       25.20      3.60 o 
  12   4  11       41.42       39.16      3.91 o 
  14   4  11       16.51       21.19      5.21 o 
  16   4  11        0.72        2.75      3.40 o 
  18   4  11        2.22        4.30      3.94 o 
  20   4  11       24.78       29.64      4.74 o 
  22   4  11        2.16       10.43      4.52 o 
  24   4  11        1.44        1.35      4.77 o 
 -23   5  11        8.84       12.09      6.58 o 
 -21   5  11        4.88        7.39      7.05 o 
 -19   5  11       16.05       18.05      5.63 o 
 -17   5  11        1.76       10.45      5.24 o 
 -15   5  11       15.27       24.29      4.84 o 
 -13   5  11        3.82        1.26      4.42 o 
 -11   5  11        5.24        6.76      4.48 o 
  -9   5  11       10.27        1.24      4.35 o 
  -7   5  11        2.56       -2.87      4.09 o 
  -5   5  11       12.12       13.19      4.31 o 
  -3   5  11       30.06       21.22      4.44 o 
  -1   5  11       10.00        3.91      3.96 o 
   1   5  11        4.57        3.96      3.71 o 
   3   5  11        7.50       15.34      6.22 o 
   5   5  11        5.28        5.93      3.84 o 
   7   5  11        2.14        1.24      3.09 o 
   9   5  11        0.20        1.10      3.29 o 
  11   5  11       14.72       11.12      3.68 o 
  13   5  11        4.41        6.44      4.13 o 
  15   5  11        5.67        7.19      4.34 o 
  17   5  11        1.17       -4.30      4.30 o 
 -12   6  11       16.39       11.38      7.61 o 
 -10   6  11       24.31       36.72      6.21 o 
  -8   6  11        4.65        6.60      5.28 o 
  -6   6  11       23.08       30.64      5.76 o 
  -4   6  11        3.52       16.28      5.29 o 
  -2   6  11        3.30        4.52      4.54 o 
   0   6  11        1.64       -0.59      4.41 o 
   2   6  11        4.93       -0.05      4.42 o 
   4   6  11       11.25       24.40      5.23 o 
   6   6  11        6.19        5.65      4.91 o 
 -36   0  12       10.93       28.27      8.23 o 
 -34   0  12       33.14       18.33      6.67 o 
 -32   0  12        0.45        0.07      6.38 o 
 -30   0  12       15.41       21.87      4.96 o 
 -28   0  12        0.20       -3.91      3.91 o 
 -26   0  12       27.81       32.54      4.68 o 
 -24   0  12       72.95       84.07      5.64 o 
 -22   0  12        5.50       -2.89      3.60 o 
 -20   0  12       24.90       20.19      4.02 o 
 -18   0  12      258.69      265.95      8.70 o 
 -16   0  12      537.40      564.15     14.87 o 
 -14   0  12       14.62       11.16      3.40 o 
 -12   0  12        9.55        9.31      3.24 o 
 -10   0  12      590.27      622.88     11.74 o 
  -8   0  12      105.73      103.45      4.25 o 
  -6   0  12      398.35      426.48      9.73 o 
  -4   0  12        0.03        0.25      2.45 o 
  -2   0  12      100.22       93.42      4.56 o 
   0   0  12       99.42      106.44      4.79 o 
   2   0  12        0.01       -2.49      2.49 o 
   4   0  12        4.48       11.22      3.09 o 
   6   0  12      476.05      422.56      9.54 o 
   8   0  12        4.62        2.18      2.61 o 
  10   0  12      196.86      187.58      6.40 o 
  12   0  12        0.01        1.77      3.43 o 
  14   0  12        2.87       -0.94      4.00 o 
  16   0  12       76.90       65.39      5.42 o 
  18   0  12      110.50      113.35      5.97 o 
  20   0  12        5.64        9.38      4.47 o 
  22   0  12      144.55      119.06      7.12 o 
  24   0  12       27.11       34.07      6.25 o 
  26   0  12       12.37       17.42      6.01 o 
  28   0  12        0.06       -1.26      5.91 o 
  30   0  12       11.92       23.16      7.15 o 
 -37   1  12       16.00       27.41     14.87 o 
 -35   1  12        9.68        4.09      5.94 o 
 -33   1  12       26.70       30.87      4.91 o 
 -31   1  12       48.27       29.81      5.28 o 
 -29   1  12        1.06        4.03      3.36 o 
 -27   1  12      120.97      110.84      4.61 o 
 -25   1  12       14.75       12.34      2.94 o 
 -23   1  12      134.61      130.87      4.59 o 
 -21   1  12      474.92      424.37      8.14 o 
 -19   1  12       55.71       60.35      4.09 o 
 -17   1  12      201.78      184.79      4.94 o 
 -15   1  12      343.22      292.73      6.16 o 
 -13   1  12      276.25      300.49      5.77 o 
 -11   1  12      148.76      142.50      3.21 o 
  -9   1  12      126.09      113.39      2.91 o 
  -7   1  12      333.31      347.89      5.84 o 
  -5   1  12      649.01      681.77     10.03 o 
  -3   1  12        7.29        5.47      1.83 o 
  -1   1  12      653.24      610.10      8.83 o 
   1   1  12      113.66      109.96      3.17 o 
   3   1  12       45.07       52.42      2.40 o 
   5   1  12      397.60      426.54      6.27 o 
   7   1  12       21.72       29.77      2.27 o 
   9   1  12      149.31      140.69      3.72 o 
  11   1  12       85.92       67.57      3.15 o 
  13   1  12      548.85      555.28      9.11 o 
  15   1  12      259.00      232.61      5.73 o 
  17   1  12       30.57       32.53      3.24 o 
  19   1  12      357.20      370.12      7.99 o 
  21   1  12       21.55       13.86      3.23 o 
  23   1  12        8.26        7.78      3.51 o 
  25   1  12        5.81        5.87      3.68 o 
  27   1  12        2.09        0.00      3.74 o 
  29   1  12        4.81        3.18      4.73 o 
  31   1  12        6.34        9.40      7.95 o 
 -34   2  12        4.28        2.15      4.66 o 
 -32   2  12        2.00        9.90      4.48 o 
 -30   2  12        8.94        7.79      4.21 o 
 -28   2  12        4.47        4.35      3.92 o 
 -26   2  12      140.44      146.61      6.40 o 
 -24   2  12       63.06       60.76      4.98 o 
 -22   2  12       40.21       52.01      3.77 o 
 -20   2  12      566.10      594.33     11.17 o 
 -18   2  12        0.79       -0.09      2.57 o 
 -16   2  12       56.27       57.30      3.38 o 
 -14   2  12        8.17       11.56      2.19 o 
 -12   2  12       17.93       18.22      2.19 o 
 -10   2  12      495.19      461.91      6.69 o 
  -8   2  12      388.95      365.01      5.73 o 
  -6   2  12      245.66      239.38      4.44 o 
  -4   2  12      609.40      618.19      8.88 o 
  -2   2  12      423.66      420.25      6.82 o 
   0   2  12      333.70      305.69      5.98 o 
   2   2  12     1037.78      974.34     12.36 o 
   4   2  12      558.56      495.57      7.50 o 
   6   2  12      700.97      696.70     13.73 o 
   8   2  12      331.75      321.97      6.36 o 
  10   2  12      107.53      118.63      4.07 o 
  12   2  12      512.65      494.56      8.48 o 
  14   2  12        8.19        3.72      2.60 o 
  16   2  12       48.72       61.77      3.63 o 
  18   2  12       96.33       87.20      4.03 o 
  20   2  12       89.14      108.34      4.49 o 
  22   2  12       35.33       30.47      3.54 o 
  24   2  12        1.51       -3.09      3.09 o 
  26   2  12        0.35       -1.24      3.94 o 
  28   2  12       18.55       22.95      5.01 o 
 -33   3  12        0.13        6.24     11.71 o 
 -31   3  12        6.90        2.70      5.25 o 
 -29   3  12       10.70        8.44      4.85 o 
 -27   3  12        1.99        2.02      4.30 o 
 -25   3  12       13.02       15.05      4.44 o 
 -23   3  12        5.71        5.42      3.83 o 
 -21   3  12        1.58       -0.82      3.59 o 
 -19   3  12       47.62       51.65      4.29 o 
 -17   3  12      223.86      209.56      6.66 o 
 -15   3  12      146.78      152.10      5.41 o 
 -13   3  12      384.65      407.50      8.40 o 
 -11   3  12       33.18       45.72      3.19 o 
  -9   3  12      812.85      741.88     11.65 o 
  -7   3  12       76.65       99.48      3.29 o 
  -5   3  12      252.98      228.99      4.96 o 
  -3   3  12      461.45      445.79      7.67 o 
  -1   3  12      129.52      132.01      3.75 o 
   1   3  12      164.37      145.92      4.56 o 
   3   3  12      216.18      181.13      4.83 o 
   5   3  12      465.00      449.02      7.71 o 
   7   3  12      127.47      133.69      6.30 o 
   9   3  12       58.83       68.65      4.23 o 
  11   3  12      179.68      193.84      6.06 o 
  13   3  12       30.44       19.74      2.87 o 
  15   3  12       31.29       28.63      3.60 o 
  17   3  12       21.93       29.35      3.26 o 
  19   3  12        9.13       11.37      3.12 o 
  21   3  12       25.87       37.32      4.07 o 
  23   3  12        3.13        7.11      3.66 o 
  25   3  12        4.72        3.32      4.20 o 
  27   3  12        2.15       13.49      9.20 o 
 -28   4  12       12.67       23.83      5.20 o 
 -26   4  12        5.12        2.21      4.37 o 
 -24   4  12        2.84        3.61      4.17 o 
 -22   4  12       13.56       16.97      4.10 o 
 -20   4  12       27.20       19.07      3.65 o 
 -18   4  12       12.64        8.50      4.51 o 
 -16   4  12        2.18       -3.46      3.46 o 
 -14   4  12       91.99       84.17      5.32 o 
 -12   4  12       42.19       40.34      4.40 o 
 -10   4  12       33.30       42.49      4.41 o 
  -8   4  12       94.32       81.86      4.53 o 
  -6   4  12       82.00       73.50      4.39 o 
  -4   4  12        4.24        3.98      3.15 o 
  -2   4  12       34.00       43.91      3.94 o 
   0   4  12       87.46       72.67      4.49 o 
   2   4  12       22.66       22.80      3.59 o 
   4   4  12       36.08       41.11      3.73 o 
   6   4  12        1.54        2.30      3.03 o 
   8   4  12        4.53        3.24      3.17 o 
  10   4  12       20.37       21.06      3.58 o 
  12   4  12        3.40        7.40      3.48 o 
  14   4  12        6.99        7.91      4.04 o 
  16   4  12        3.16        5.69      3.75 o 
  18   4  12        0.84        7.04      4.25 o 
  20   4  12        2.34        6.87      4.40 o 
  22   4  12       38.95       53.37      5.77 o 
 -21   5  12        0.48        0.64      6.18 o 
 -19   5  12        4.99        7.47      5.89 o 
 -17   5  12        1.72       -6.48      6.48 o 
 -15   5  12        3.06        4.98      4.95 o 
 -13   5  12        0.91        4.15      4.87 o 
 -11   5  12        4.34        5.66      5.27 o 
  -9   5  12        7.71        7.22      4.72 o 
  -7   5  12        7.47        3.53      4.17 o 
  -5   5  12        6.28        7.55      4.32 o 
  -3   5  12       11.43        6.10      4.24 o 
  -1   5  12       26.20       28.16      4.72 o 
   1   5  12        0.25        5.13      3.93 o 
   3   5  12        8.98       11.25      3.24 o 
   5   5  12        2.08        0.01      3.21 o 
   7   5  12        2.20       -3.19      3.19 o 
   9   5  12        9.72        3.98      3.60 o 
  11   5  12        7.85        5.17      3.89 o 
  13   5  12        4.95        8.39      4.35 o 
  15   5  12       18.85       21.57      4.92 o 
  -8   6  12        1.62        1.02      5.22 o 
  -6   6  12        5.05        9.88      5.55 o 
  -4   6  12       10.93        9.58      5.02 o 
  -2   6  12       11.68       13.21      5.01 o 
   0   6  12        7.30       11.49      5.02 o 
   2   6  12       10.50        4.84      9.94 o 
 -36   0  13       18.90       17.15      8.00 o 
 -34   0  13        0.95        1.12      7.51 o 
 -32   0  13       95.99       98.36      8.44 o 
 -30   0  13       66.52       76.08      6.33 o 
 -28   0  13        2.49        1.98      4.33 o 
 -26   0  13      134.04      114.38      6.75 o 
 -24   0  13       28.63       27.90      4.64 o 
 -22   0  13        0.45       -2.09      3.72 o 
 -20   0  13      341.89      341.72     10.32 o 
 -18   0  13      867.47      897.45     18.95 o 
 -16   0  13       73.48       61.95      4.92 o 
 -14   0  13      400.31      374.10     12.57 o 
 -12   0  13     1188.50     1169.21     22.79 o 
 -10   0  13        0.19        0.05      2.17 o 
  -8   0  13      427.95      387.05      9.28 o 
  -6   0  13      876.53      862.67     17.02 o 
  -4   0  13       65.47       73.87      4.68 o 
  -2   0  13       14.54       14.06      3.21 o 
   0   0  13      834.49      837.40     17.12 o 
   2   0  13       45.75       38.78      3.77 o 
   4   0  13      296.14      276.26      8.22 o 
   6   0  13        2.04        0.92      2.72 o 
   8   0  13        4.67       -1.86      2.94 o 
  10   0  13      386.50      388.25     10.04 o 
  12   0  13      588.66      547.93     12.38 o 
  14   0  13      565.16      556.60     12.70 o 
  16   0  13      110.24      111.27      5.92 o 
  18   0  13       14.13       20.57      4.22 o 
  20   0  13       15.63        7.82      4.47 o 
  22   0  13        0.27       -4.16      4.16 o 
  24   0  13        8.05       12.25      5.81 o 
  26   0  13        0.03       -1.06      5.59 o 
  28   0  13        0.25       -5.30      5.72 o 
  30   0  13        0.43       -6.94      6.94 o 
 -35   1  13        1.75       -1.89      5.15 o 
 -33   1  13       29.39       37.90      5.20 o 
 -31   1  13       19.29       21.69      4.75 o 
 -29   1  13       36.24       44.11      4.28 o 
 -27   1  13        6.90        4.67      3.12 o 
 -25   1  13       16.16       12.96      3.11 o 
 -23   1  13       39.35       41.12      3.43 o 
 -21   1  13      152.47      152.99      4.92 o 
 -19   1  13      270.93      278.20      6.42 o 
 -17   1  13       57.33       59.99      3.44 o 
 -15   1  13       20.85       20.98      2.99 o 
 -13   1  13      707.49      739.05     10.92 o 
 -11   1  13      144.21      146.79      3.38 o 
  -9   1  13       89.79       90.08      3.02 o 
  -7   1  13      520.16      543.60      8.70 o 
  -5   1  13       49.65       42.98      3.59 o 
  -3   1  13       29.25       24.88      2.47 o 
  -1   1  13     1526.73     1497.53     18.59 o 
   1   1  13      224.83      237.66      5.13 o 
   3   1  13      189.50      164.13      4.03 o 
   5   1  13      531.57      519.06      7.63 o 
   7   1  13      107.14      136.89      3.75 o 
   9   1  13      749.34      704.69      9.75 o 
  11   1  13      117.00      122.99      4.11 o 
  13   1  13      128.22      133.03      4.30 o 
  15   1  13      286.10      276.93      6.97 o 
  17   1  13       37.46       35.10      3.61 o 
  19   1  13       11.19        8.18      3.25 o 
  21   1  13       26.20       17.56      3.49 o 
  23   1  13       11.81       12.50      3.77 o 
  25   1  13        3.83        3.07      3.76 o 
  27   1  13        7.35        6.38      4.05 o 
  29   1  13        1.33        5.39      4.79 o 
 -34   2  13        3.04       -4.39      4.39 o 
 -32   2  13        2.63        2.63      4.42 o 
 -30   2  13        2.15        1.84      4.14 o 
 -28   2  13        3.27        8.37      4.08 o 
 -26   2  13        4.60        6.59      3.89 o 
 -24   2  13       57.15       44.79      4.97 o 
 -22   2  13        8.43       20.28      3.60 o 
 -20   2  13       53.83       58.05      4.49 o 
 -18   2  13       26.10       23.32      3.25 o 
 -16   2  13        9.33        7.50      2.98 o 
 -14   2  13      173.83      156.77      4.33 o 
 -12   2  13       13.37       15.66      2.31 o 
 -10   2  13      131.95      129.65      3.64 o 
  -8   2  13       87.41       98.45      3.04 o 
  -6   2  13       31.33       33.17      2.27 o 
  -4   2  13      296.04      300.45      5.37 o 
  -2   2  13      140.02      120.46      3.68 o 
   0   2  13      301.16      317.16      6.29 o 
   2   2  13      144.90      150.63      4.02 o 
   4   2  13      152.15      137.51      4.18 o 
   6   2  13       33.11       27.46      2.86 o 
   8   2  13       91.72       96.85      3.88 o 
  10   2  13      371.61      373.48      7.28 o 
  12   2  13       22.37       23.51      3.04 o 
  14   2  13      133.62      123.76      4.46 o 
  16   2  13      120.24      141.23      4.94 o 
  18   2  13       22.27       28.27      3.83 o 
  20   2  13        9.28        9.53      3.09 o 
  22   2  13        5.10        0.46      3.12 o 
  24   2  13        6.45        9.35      3.69 o 
  26   2  13       10.42       10.11      4.61 o 
  28   2  13        8.15       12.04      5.00 o 
 -31   3  13        0.43       -0.68      6.37 o 
 -29   3  13        0.68       -0.29      5.10 o 
 -27   3  13       14.87       20.45      4.93 o 
 -25   3  13        9.01        4.47      4.26 o 
 -23   3  13       34.03       39.15      4.85 o 
 -21   3  13       11.29        4.88      3.94 o 
 -19   3  13       34.04       32.58      4.06 o 
 -17   3  13       12.48       11.42      3.52 o 
 -15   3  13        1.76       -2.69      2.69 o 
 -13   3  13       95.78       94.14      5.54 o 
 -11   3  13      248.43      246.00      6.00 o 
  -9   3  13       41.36       51.16      3.34 o 
  -7   3  13      245.35      220.11      5.81 o 
  -5   3  13      157.74      169.02      4.84 o 
  -3   3  13       22.37       19.94      2.62 o 
  -1   3  13       36.00       35.15      2.39 o 
   1   3  13       65.12       65.94      3.16 o 
   3   3  13       14.92        3.65      2.85 o 
   5   3  13      271.97      263.05      6.59 o 
   7   3  13      154.51      129.30      4.26 o 
   9   3  13       33.26       43.67      3.22 o 
  11   3  13       83.91       97.52      4.09 o 
  13   3  13       17.53       12.80      2.85 o 
  15   3  13        2.53        1.92      2.78 o 
  17   3  13       41.10       49.11      3.80 o 
  19   3  13        5.86        8.18      3.22 o 
  21   3  13       18.77       21.50      3.89 o 
  23   3  13       17.25       18.11      4.46 o 
  25   3  13        1.45        0.21      4.50 o 
 -26   4  13        3.50        4.18      4.67 o 
 -24   4  13       11.90       18.15      4.63 o 
 -22   4  13        1.08       -2.16      3.83 o 
 -20   4  13        7.62        5.40      3.69 o 
 -18   4  13       10.18       14.67      4.86 o 
 -16   4  13        0.49       -1.58      4.18 o 
 -14   4  13       21.83       26.00      4.16 o 
 -12   4  13       81.08       70.60      5.25 o 
 -10   4  13       47.42       56.66      4.60 o 
  -8   4  13       99.27      109.34      5.24 o 
  -6   4  13      198.82      209.29      6.71 o 
  -4   4  13       16.35       23.15      3.74 o 
  -2   4  13       27.79       40.13      3.97 o 
   0   4  13       92.23       98.46      4.98 o 
   2   4  13       48.04       50.44      5.72 o 
   4   4  13       21.69       20.23      3.56 o 
   6   4  13       10.26       14.50      3.52 o 
   8   4  13       34.27       25.43      3.81 o 
  10   4  13        0.85        1.78      3.38 o 
  12   4  13        3.92        4.94      3.61 o 
  14   4  13       15.68       11.45      3.78 o 
  16   4  13        1.94       -0.84      3.70 o 
  18   4  13        2.77       -1.30      4.16 o 
  20   4  13       10.65        8.87      4.73 o 
 -19   5  13        7.53        1.72      7.18 o 
 -17   5  13        2.02       -6.10      6.10 o 
 -15   5  13       10.96       20.23      6.28 o 
 -13   5  13        1.40       -3.52      4.76 o 
 -11   5  13        1.34        4.32      5.00 o 
  -9   5  13       11.22       11.88      8.92 o 
  -7   5  13        4.81        3.72      4.41 o 
  -5   5  13        8.86        3.14      4.28 o 
  -3   5  13        4.90        4.59      4.33 o 
  -1   5  13        1.14        3.12      3.62 o 
   1   5  13        0.69        0.35      3.23 o 
   3   5  13        1.07       -2.14      3.22 o 
   5   5  13        1.01        4.37      3.56 o 
   7   5  13        6.89        4.57      3.75 o 
   9   5  13        1.28        1.52      3.86 o 
  11   5  13        2.39        5.07      4.04 o 
  13   5  13       16.69       18.89      5.43 o 
 -34   0  14        0.80        8.07      6.41 o 
 -32   0  14       20.52       15.35      6.95 o 
 -30   0  14       26.58       25.00      8.70 o 
 -28   0  14       27.59       24.23      5.09 o 
 -26   0  14        0.02       -4.02      4.02 o 
 -24   0  14      343.36      345.08     10.89 o 
 -22   0  14        1.61       -0.27      3.96 o 
 -20   0  14        1.34       -2.24      3.84 o 
 -18   0  14      633.62      681.90     15.85 o 
 -16   0  14       15.25       29.66      6.35 o 
 -14   0  14      381.01      408.33     11.12 o 
 -12   0  14      275.46      266.77     11.56 o 
 -10   0  14        5.60        1.01      1.91 o 
  -8   0  14      351.52      353.97      9.05 o 
  -6   0  14       62.41       66.21      4.25 o 
  -4   0  14      194.57      178.11      9.21 o 
  -2   0  14      177.33      165.23      6.41 o 
   0   0  14      396.84      370.27      9.94 o 
   2   0  14      140.42      125.71      5.81 o 
   4   0  14      817.00      742.43     14.83 o 
   6   0  14      149.16      115.97      5.40 o 
   8   0  14      393.80      371.76      9.82 o 
  10   0  14     1489.37     1382.37     24.73 o 
  12   0  14       28.10       23.37      4.37 o 
  14   0  14      263.08      241.33      8.40 o 
  16   0  14       24.14       17.10      4.11 o 
  18   0  14        1.60       -3.57      3.57 o 
  20   0  14        3.92       -3.72      4.21 o 
  22   0  14        0.37       -3.02      5.16 o 
  24   0  14        0.98       -0.43      5.64 o 
  26   0  14       10.40       12.12      6.17 o 
  28   0  14        5.93       -0.94      7.12 o 
 -35   1  14        2.90        9.07      5.38 o 
 -33   1  14        6.77       10.40      4.67 o 
 -31   1  14       68.20       90.55      6.13 o 
 -29   1  14       21.42       26.07      4.67 o 
 -27   1  14        0.64        2.38      3.08 o 
 -25   1  14        2.95        3.91      3.00 o 
 -23   1  14       95.41       98.53      4.40 o 
 -21   1  14       25.20       27.05      3.28 o 
 -19   1  14       75.09       68.19      3.79 o 
 -17   1  14      162.85      141.71      4.95 o 
 -15   1  14      126.79      105.63      4.37 o 
 -13   1  14      463.49      449.30      9.11 o 
 -11   1  14       31.42       27.82      2.25 o 
  -9   1  14      234.12      231.06      6.73 o 
  -7   1  14      346.60      388.51      7.22 o 
  -5   1  14       49.70       47.35      2.95 o 
  -3   1  14       34.61       38.63      2.81 o 
  -1   1  14      230.42      214.23      4.96 o 
   1   1  14       46.99       33.95      2.69 o 
   3   1  14        0.10        1.34      2.12 o 
   5   1  14       12.05        8.42      2.31 o 
   7   1  14       80.99       72.65      3.74 o 
   9   1  14      167.51      164.03      4.46 o 
  11   1  14        8.68        6.76      2.60 o 
  13   1  14      247.43      258.63      5.99 o 
  15   1  14      168.42      162.35      5.46 o 
  17   1  14       24.65       20.81      3.49 o 
  19   1  14        8.81        4.11      3.11 o 
  21   1  14        6.29        7.06      4.07 o 
  23   1  14       13.66       12.49      3.90 o 
  25   1  14        5.00       -0.69      4.32 o 
  27   1  14        0.14        1.48      4.55 o 
 -32   2  14        8.88       11.65      4.80 o 
 -30   2  14        2.38        5.51      4.76 o 
 -28   2  14       13.42       13.78      4.42 o 
 -26   2  14       29.60       37.15      5.25 o 
 -24   2  14       15.91       15.83      4.47 o 
 -22   2  14       64.18       76.75      5.64 o 
 -20   2  14       19.38       26.16      4.43 o 
 -18   2  14       25.79       23.48      3.42 o 
 -16   2  14        5.62       -0.56      2.93 o 
 -14   2  14      140.45      134.59      6.58 o 
 -12   2  14      232.97      218.57      5.07 o 
 -10   2  14      436.22      428.31      7.41 o 
  -8   2  14       19.17       14.18      2.48 o 
  -6   2  14      175.55      176.52      4.50 o 
  -4   2  14       57.35       60.83      3.51 o 
  -2   2  14      290.32      267.73      6.97 o 
   0   2  14      151.69      147.11      4.36 o 
   2   2  14      344.92      353.60      6.87 o 
   4   2  14      233.61      247.23      5.69 o 
   6   2  14      225.31      201.22      5.02 o 
   8   2  14      213.23      204.84      5.33 o 
  10   2  14      210.73      230.45      5.75 o 
  12   2  14       15.98        5.31      2.73 o 
  14   2  14       36.53       37.05      3.34 o 
  16   2  14       27.11       31.19      3.37 o 
  18   2  14       16.47       22.58      3.31 o 
  20   2  14       14.01       10.35      3.28 o 
  22   2  14       20.40       24.65      4.00 o 
  24   2  14        6.01        3.65      4.18 o 
  26   2  14        5.57       16.22      4.84 o 
 -29   3  14       14.09       13.23      5.74 o 
 -27   3  14        5.08        0.80      4.97 o 
 -25   3  14        4.58        5.30      4.86 o 
 -23   3  14        8.19        3.59      4.23 o 
 -21   3  14        8.28        3.85      3.74 o 
 -19   3  14       41.65       35.70      4.27 o 
 -17   3  14       45.66       48.55      4.27 o 
 -15   3  14       66.86       65.61      5.09 o 
 -13   3  14       72.94       68.50      3.97 o 
 -11   3  14       84.60       74.09      3.86 o 
  -9   3  14      183.23      198.55      5.52 o 
  -7   3  14       14.92       18.87      2.79 o 
  -5   3  14       34.36       31.67      3.82 o 
  -3   3  14       74.79       58.38      3.39 o 
  -1   3  14      312.44      290.47      6.81 o 
   1   3  14       95.49       85.17      4.65 o 
   3   3  14       35.55       35.41      3.08 o 
   5   3  14      195.52      190.41      5.10 o 
   7   3  14       40.16       27.56      3.13 o 
   9   3  14       24.49       21.85      3.02 o 
  11   3  14       22.93       26.93      3.12 o 
  13   3  14       10.79       15.61      3.07 o 
  15   3  14       28.02       27.63      3.45 o 
  17   3  14        2.92        9.64      3.46 o 
  19   3  14        1.25       -3.34      3.34 o 
  21   3  14       22.74       14.57      4.73 o 
  23   3  14        0.22        7.20      4.59 o 
 -26   4  14        8.79        8.59      4.84 o 
 -24   4  14        2.38       -1.38      4.61 o 
 -22   4  14        0.19       -4.36      4.36 o 
 -20   4  14       15.29       21.53      4.25 o 
 -18   4  14        2.78        0.56      4.58 o 
 -16   4  14        7.34       11.44      4.75 o 
 -14   4  14       19.69       15.88      4.81 o 
 -12   4  14        2.01       -0.54      3.75 o 
 -10   4  14       21.41       15.24      3.80 o 
  -8   4  14       12.78       11.84      3.85 o 
  -6   4  14       30.21       35.59      3.99 o 
  -4   4  14       19.59       14.03      3.61 o 
  -2   4  14       23.43        8.94      3.56 o 
   0   4  14       24.79       32.82      4.08 o 
   2   4  14        2.88       -0.78      3.38 o 
   4   4  14       56.08       61.87      4.36 o 
   6   4  14       11.87       11.43      3.55 o 
   8   4  14        6.55       -1.15      3.33 o 
  10   4  14       13.55       10.61      3.74 o 
  12   4  14        0.05        3.22      3.66 o 
  14   4  14       10.80       13.89      4.04 o 
  16   4  14       14.46       19.64      4.75 o 
  18   4  14        3.91       -2.70      4.67 o 
 -17   5  14        2.33        0.33      6.25 o 
 -15   5  14        4.50        1.24      6.37 o 
 -13   5  14        1.72        1.63      6.52 o 
 -11   5  14        2.86        6.22      5.16 o 
  -9   5  14        9.29       14.09      5.31 o 
  -7   5  14        3.54       -0.60      4.46 o 
  -5   5  14        5.28        5.05      4.54 o 
  -3   5  14        5.46        6.03      3.67 o 
  -1   5  14        0.81        3.01      3.62 o 
   1   5  14        4.83        0.67      3.51 o 
   3   5  14        2.19       -0.64      3.63 o 
   5   5  14        1.49       -3.60      3.60 o 
   7   5  14        1.73        2.48      3.87 o 
   9   5  14        4.37       -0.73      4.03 o 
  11   5  14        1.81       -0.95      4.07 o 
 -34   0  15       13.30       13.57      7.64 o 
 -32   0  15        1.17        4.22      5.93 o 
 -30   0  15       17.72       21.09      5.47 o 
 -28   0  15        2.42        8.99      5.50 o 
 -26   0  15        0.01       -4.10      4.10 o 
 -24   0  15        9.55       15.56      4.71 o 
 -22   0  15       45.88       48.30      5.45 o 
 -20   0  15        8.85        1.64      4.03 o 
 -18   0  15        4.07        4.15      4.11 o 
 -16   0  15      141.90      122.67      7.13 o 
 -14   0  15      208.26      200.94      8.65 o 
 -12   0  15      104.25      100.69      6.56 o 
 -10   0  15      257.50      231.69     12.80 o 
  -8   0  15       42.92       44.46      5.23 o 
  -6   0  15       61.31       49.65      4.17 o 
  -4   0  15       50.18       34.25      3.71 o 
  -2   0  15      552.52      530.77     11.55 o 
   0   0  15        0.34       -3.65      3.65 o 
   2   0  15        0.20       -0.79      4.16 o 
   4   0  15      247.28      254.72      8.12 o 
   6   0  15      364.65      330.19      9.88 o 
   8   0  15        0.12       -3.87      3.87 o 
  10   0  15      467.26      431.60     11.11 o 
  12   0  15        0.00       -1.89      3.53 o 
  14   0  15        4.10        5.84      3.76 o 
  16   0  15       40.79       39.93      5.79 o 
  18   0  15        0.08        2.38      4.03 o 
  20   0  15        3.30       -0.97      5.24 o 
  22   0  15        0.68        5.65      5.94 o 
  24   0  15       10.91       16.86      6.55 o 
  26   0  15        0.03        1.61      7.05 o 
 -33   1  15       11.37       11.94      4.93 o 
 -31   1  15        0.96       -0.99      4.36 o 
 -29   1  15        7.72       10.76      4.44 o 
 -27   1  15       14.20       13.79      3.62 o 
 -25   1  15       23.51       27.91      3.76 o 
 -23   1  15       88.26      101.59      4.61 o 
 -21   1  15        2.42        0.25      2.90 o 
 -19   1  15       63.68       61.69      4.83 o 
 -17   1  15       20.04       16.33      3.22 o 
 -15   1  15       72.95       67.71      4.60 o 
 -13   1  15       99.68       83.68      4.24 o 
 -11   1  15       51.58       42.52      3.18 o 
  -9   1  15        5.89        7.56      2.25 o 
  -7   1  15      382.12      350.10      7.05 o 
  -5   1  15      528.12      531.35      9.14 o 
  -3   1  15      484.59      471.10      8.07 o 
  -1   1  15      722.84      722.86     10.78 o 
   1   1  15        2.10       -2.46      2.46 o 
   3   1  15      996.26      982.94     13.12 o 
   5   1  15      710.37      688.96     10.01 o 
   7   1  15       51.22       30.80      2.96 o 
   9   1  15      619.10      600.25     11.49 o 
  11   1  15       31.10       19.73      3.01 o 
  13   1  15       18.45       15.35      2.98 o 
  15   1  15       83.13       80.72      4.22 o 
  17   1  15       14.75       18.57      3.37 o 
  19   1  15        1.92        0.28      3.13 o 
  21   1  15        2.59       -3.13      3.13 o 
  23   1  15        2.37       -3.69      3.69 o 
  25   1  15        3.47       -2.85      4.34 o 
 -32   2  15        0.21       -5.07      5.07 o 
 -30   2  15        1.62        2.65      5.08 o 
 -28   2  15        6.79        4.60      4.76 o 
 -26   2  15        1.96       -0.64      6.61 o 
 -24   2  15        2.42       -0.28      4.14 o 
 -22   2  15       20.01       30.56      4.64 o 
 -20   2  15       28.97       31.19      4.59 o 
 -18   2  15        3.71       -1.35      3.58 o 
 -16   2  15       49.02       39.93      3.78 o 
 -14   2  15      120.02      109.56      4.69 o 
 -12   2  15      195.53      202.68      5.32 o 
 -10   2  15        2.72       -0.80      2.46 o 
  -8   2  15      574.19      598.44      9.81 o 
  -6   2  15      184.44      188.69      5.13 o 
  -4   2  15      211.89      220.36      5.53 o 
  -2   2  15      109.88      127.14      4.86 o 
   0   2  15       51.94       60.60      3.42 o 
   2   2  15      270.35      228.41      5.78 o 
   4   2  15       38.35       31.93      3.59 o 
   6   2  15       72.78       68.53      3.58 o 
   8   2  15       87.23       89.20      4.02 o 
  10   2  15        7.65        3.16      2.76 o 
  12   2  15        5.90        4.64      2.86 o 
  14   2  15       41.95       35.95      3.72 o 
  16   2  15       19.82       15.10      3.27 o 
  18   2  15       11.53       17.26      3.45 o 
  20   2  15        3.69        8.32      3.64 o 
  22   2  15        2.12        1.74      4.00 o 
  24   2  15        5.78        1.46      4.58 o 
 -29   3  15        2.61       -1.50      5.75 o 
 -27   3  15        8.84       11.75      5.74 o 
 -25   3  15        4.08        3.69      5.21 o 
 -23   3  15        2.71       -4.25      4.25 o 
 -21   3  15        2.84        6.04      4.26 o 
 -19   3  15       18.24       29.63      4.64 o 
 -17   3  15       40.98       35.49      4.96 o 
 -15   3  15        4.97        4.29      3.72 o 
 -13   3  15       45.52       53.92      4.73 o 
 -11   3  15      134.19      138.35      5.13 o 
  -9   3  15       11.39       21.18      3.17 o 
  -7   3  15       20.98       19.29      3.23 o 
  -5   3  15       63.72       66.30      3.89 o 
  -3   3  15       26.27       23.35      2.97 o 
  -1   3  15       21.04       21.98      2.98 o 
   1   3  15        7.40        4.70      2.65 o 
   3   3  15       12.64       11.07      2.87 o 
   5   3  15       86.26       84.82      3.81 o 
   7   3  15        2.15        1.88      2.70 o 
   9   3  15        5.95        6.70      2.83 o 
  11   3  15        9.74       13.03      3.27 o 
  13   3  15        7.60        9.51      3.31 o 
  15   3  15        0.43       -1.46      3.59 o 
  17   3  15        4.85        7.51      3.64 o 
  19   3  15        3.17        4.03      3.64 o 
  21   3  15        3.20        4.87      4.45 o 
 -24   4  15        9.11        3.55      5.17 o 
 -22   4  15       15.54       14.30      4.64 o 
 -20   4  15        0.92        1.09      5.21 o 
 -18   4  15        2.75       -0.18      4.74 o 
 -16   4  15        1.61       -1.10      4.83 o 
 -14   4  15        7.52        4.78      4.78 o 
 -12   4  15        7.64        3.99      4.69 o 
 -10   4  15        8.19        9.67      3.89 o 
  -8   4  15        1.93        0.68      3.65 o 
  -6   4  15        2.42        6.40      3.79 o 
  -4   4  15        0.06        1.65      3.34 o 
  -2   4  15        7.96       11.83      3.71 o 
   0   4  15       11.33        2.21      3.33 o 
   2   4  15        0.50        0.21      4.66 o 
   4   4  15       10.38        6.96      3.50 o 
   6   4  15        5.31        4.74      3.54 o 
   8   4  15        4.07        4.70      3.70 o 
  10   4  15        2.44       -1.70      3.61 o 
  12   4  15        0.94       -2.61      3.62 o 
  14   4  15        4.57        8.86      4.14 o 
  16   4  15        1.08        5.96      4.90 o 
 -15   5  15        3.68       -3.47      6.17 o 
 -13   5  15        6.31        4.25      6.60 o 
 -11   5  15       14.40        0.84      6.12 o 
  -9   5  15        8.30       15.61      5.80 o 
  -7   5  15        3.11        6.41      4.92 o 
  -5   5  15       19.16       20.81      4.27 o 
  -3   5  15        7.95        8.19      4.54 o 
  -1   5  15        0.04        3.03      4.20 o 
   1   5  15        2.16        5.89      4.02 o 
   3   5  15        5.16       -2.13      3.84 o 
   5   5  15        3.78       -0.47      3.89 o 
   7   5  15        3.01        3.55      4.18 o 
 -32   0  16        4.12        0.22      7.44 o 
 -30   0  16        4.01        2.59      5.17 o 
 -28   0  16       10.21        8.51      7.23 o 
 -26   0  16        2.13        1.01      4.59 o 
 -24   0  16       33.88       37.77      5.45 o 
 -22   0  16       31.63       23.73      5.03 o 
 -20   0  16       15.85       13.66      6.73 o 
 -18   0  16       17.26       10.91      4.71 o 
 -16   0  16       88.62       98.77      7.76 o 
 -14   0  16       65.02       69.43      6.28 o 
 -12   0  16      282.93      280.45     10.61 o 
 -10   0  16       29.68       17.56      7.18 o 
  -8   0  16        0.01        2.17      3.48 o 
  -6   0  16      919.22      883.46     16.93 o 
  -4   0  16       63.62       61.74      6.74 o 
  -2   0  16      374.04      371.45      9.67 o 
   0   0  16      163.14      129.52      6.92 o 
   2   0  16       20.01        8.21      7.21 o 
   4   0  16     2722.93     2640.66     43.32 o 
   6   0  16       10.52        9.49      4.39 o 
   8   0  16       41.20       33.62      4.56 o 
  10   0  16       68.15       74.15      5.30 o 
  12   0  16        1.24       -3.42      3.42 o 
  14   0  16        0.22        2.34      3.72 o 
  16   0  16        8.35        9.17      4.19 o 
  18   0  16        2.48       -0.45      4.69 o 
  20   0  16       24.84       36.89      6.93 o 
  22   0  16       14.07       10.56      6.56 o 
  24   0  16        7.28        8.90      6.97 o 
 -31   1  16        2.55        6.00      4.72 o 
 -29   1  16        3.20        2.25      4.38 o 
 -27   1  16        1.21        4.16      4.20 o 
 -25   1  16        5.96       10.12      3.51 o 
 -23   1  16       14.88        9.92      3.68 o 
 -21   1  16       90.40       99.10      6.01 o 
 -19   1  16       13.64       12.69      3.33 o 
 -17   1  16      110.90      123.08      5.10 o 
 -15   1  16      116.56      109.62      4.89 o 
 -13   1  16       40.20       57.37      4.79 o 
 -11   1  16      423.14      416.23      8.40 o 
  -9   1  16      183.64      183.81      4.75 o 
  -7   1  16      635.14      594.52     10.05 o 
  -5   1  16      604.42      612.33     10.24 o 
  -3   1  16        0.41        3.89      2.73 o 
  -1   1  16      538.06      509.19      8.73 o 
   1   1  16      138.17      120.47      4.41 o 
   3   1  16       47.91       54.70      3.39 o 
   5   1  16       49.85       38.18      3.12 o 
   7   1  16       93.41      100.15      4.11 o 
   9   1  16       30.61       32.27      3.21 o 
  11   1  16        8.99        4.08      2.72 o 
  13   1  16       31.86       35.36      3.35 o 
  15   1  16       26.19       30.73      3.66 o 
  17   1  16       37.37       40.55      3.90 o 
  19   1  16        2.30        1.24      3.33 o 
  21   1  16       12.31       10.97      3.75 o 
  23   1  16       12.54       17.55      4.88 o 
  25   1  16        3.11        4.21     14.52 o 
 -30   2  16        7.90       -1.50      5.23 o 
 -28   2  16        9.38       17.37      5.31 o 
 -26   2  16        0.08       -1.06      4.53 o 
 -24   2  16        8.94        8.33      5.65 o 
 -22   2  16       10.30       10.40      3.88 o 
 -20   2  16       17.04       18.35      3.98 o 
 -18   2  16       16.14       17.81      4.02 o 
 -16   2  16       63.83       72.26      5.11 o 
 -14   2  16       30.00       27.44      3.56 o 
 -12   2  16      106.32      110.44      4.45 o 
 -10   2  16      249.23      281.14      7.38 o 
  -8   2  16      188.67      190.68      5.24 o 
  -6   2  16       25.41       27.53      3.10 o 
  -4   2  16       47.73       50.03      3.48 o 
  -2   2  16      616.50      617.38     10.45 o 
   0   2  16        8.84        7.21      2.83 o 
   2   2  16       61.26       56.17      3.50 o 
   4   2  16      122.87      128.90      4.35 o 
   6   2  16       31.81       27.08      3.03 o 
   8   2  16        2.54       -1.70      2.67 o 
  10   2  16        7.68        8.95      2.94 o 
  12   2  16        9.76       10.04      3.09 o 
  14   2  16       46.80       41.95      3.74 o 
  16   2  16        2.97        4.42      3.26 o 
  18   2  16        2.52        7.23      3.66 o 
  20   2  16        3.16        2.35      3.79 o 
  22   2  16        6.89        1.16      4.09 o 
 -27   3  16        6.55        4.48      5.94 o 
 -25   3  16       10.63        8.70      5.10 o 
 -23   3  16        2.72       -1.41      4.53 o 
 -21   3  16        0.00       -0.95      4.34 o 
 -19   3  16       10.44        6.54      4.98 o 
 -17   3  16       16.40       25.72      4.00 o 
 -15   3  16       19.43       25.24      4.01 o 
 -13   3  16       36.29       36.38      4.07 o 
 -11   3  16        6.44        8.11      3.24 o 
  -9   3  16       31.64       39.94      3.73 o 
  -7   3  16       13.16       14.14      3.16 o 
  -5   3  16       19.84       19.43      3.27 o 
  -3   3  16       68.85       60.21      3.72 o 
  -1   3  16       96.92       91.61      4.16 o 
   1   3  16        4.36        1.54      2.84 o 
   3   3  16        6.03        0.60      2.84 o 
   5   3  16       13.12       11.42      3.03 o 
   7   3  16        8.20        7.07      3.15 o 
   9   3  16        0.49       -3.01      3.01 o 
  11   3  16       27.61       31.77      7.79 o 
  13   3  16        1.13       -2.00      3.71 o 
  15   3  16       13.87        9.95      3.70 o 
  17   3  16       12.46       15.67      4.07 o 
  19   3  16        0.49        1.27      4.07 o 
 -22   4  16        0.10       -1.49      5.74 o 
 -20   4  16        1.03       -5.40      5.40 o 
 -18   4  16       20.14       31.64      6.39 o 
 -16   4  16       15.88        6.61      5.47 o 
 -14   4  16       11.22        9.19      5.24 o 
 -12   4  16        9.62        2.28      5.04 o 
 -10   4  16       22.62       19.34      4.89 o 
  -8   4  16       10.07        4.13      4.03 o 
  -6   4  16       13.10       15.12      4.32 o 
  -4   4  16       17.55       18.29      4.00 o 
  -2   4  16        7.36        9.12      3.80 o 
   0   4  16        1.27       -1.66      3.72 o 
   2   4  16        0.44       -2.25      3.41 o 
   4   4  16        4.04       -3.49      3.49 o 
   6   4  16        8.67       10.53      3.93 o 
   8   4  16        3.77        1.87      3.78 o 
  10   4  16       10.20        8.39      4.63 o 
  12   4  16        2.70        3.68      4.10 o 
  14   4  16        0.90        1.35      4.49 o 
 -11   5  16       19.26       20.46      7.49 o 
  -9   5  16       12.35       24.36      7.35 o 
  -7   5  16        1.41       12.32      4.31 o 
  -5   5  16       20.67       15.29      4.48 o 
  -3   5  16        5.14        5.26      4.34 o 
  -1   5  16        2.28       11.44      4.44 o 
   1   5  16        3.76       -0.67      3.97 o 
   3   5  16        1.46       -0.11      4.06 o 
 -32   0  17        0.08       -4.98     12.97 o 
 -30   0  17        6.54        4.75      6.13 o 
 -28   0  17        0.03       -3.99      4.76 o 
 -26   0  17       20.69       15.19      5.98 o 
 -24   0  17       26.18       31.07      5.56 o 
 -22   0  17       26.98       26.46      5.17 o 
 -20   0  17       44.02       43.79      5.60 o 
 -18   0  17        9.87       16.80      6.66 o 
 -16   0  17      690.60      678.98     18.54 o 
 -14   0  17      241.66      257.43     10.64 o 
 -12   0  17      197.19      177.96      8.93 o 
 -10   0  17      382.35      366.11     12.43 o 
  -8   0  17        1.54        3.69      5.13 o 
  -6   0  17      210.60      169.04      6.51 o 
  -4   0  17       64.62       65.38      6.41 o 
  -2   0  17      466.61      463.59     11.20 o 
   0   0  17        0.25       -3.50      3.50 o 
   2   0  17      145.46      143.26      7.19 o 
   4   0  17      412.74      382.01     11.74 o 
   6   0  17       27.07       21.41      4.33 o 
   8   0  17       45.64       41.73      4.68 o 
  10   0  17       12.76       12.65      4.63 o 
  12   0  17        0.26        4.58      3.95 o 
  14   0  17       41.17       54.55      5.98 o 
  16   0  17        2.31        5.69      5.01 o 
  18   0  17        7.70       20.39      5.50 o 
  20   0  17        9.05       16.36      6.67 o 
  22   0  17        0.09        0.92      6.54 o 
 -31   1  17        0.78       -0.68      4.79 o 
 -29   1  17        7.81        6.05      4.70 o 
 -27   1  17        8.09        8.84      4.63 o 
 -25   1  17       14.60       13.77      4.00 o 
 -23   1  17        4.03        0.80      3.64 o 
 -21   1  17       19.24       21.72      3.95 o 
 -19   1  17        1.70       -0.64      3.31 o 
 -17   1  17       33.10       38.56      3.87 o 
 -15   1  17        1.68       -1.12      3.06 o 
 -13   1  17      188.31      174.63      6.20 o 
 -11   1  17      156.86      171.81      8.38 o 
  -9   1  17       19.44       19.04      3.10 o 
  -7   1  17      310.54      300.14      6.92 o 
  -5   1  17      194.61      186.45      5.23 o 
  -3   1  17        2.05        4.21      2.78 o 
  -1   1  17      294.03      304.39      6.69 o 
   1   1  17      118.27      135.25      6.41 o 
   3   1  17      141.98      151.63      4.96 o 
   5   1  17      216.73      215.56      6.22 o 
   7   1  17       85.26       84.15      3.99 o 
   9   1  17       62.80       73.75      4.14 o 
  11   1  17        6.33        5.84      2.91 o 
  13   1  17        0.36        1.70      2.90 o 
  15   1  17        0.07        1.06      3.15 o 
  17   1  17       11.44       14.66      3.64 o 
  19   1  17        0.03        0.68      3.55 o 
  21   1  17       32.18       40.59      4.95 o 
  23   1  17        7.93        0.15     10.38 o 
 -28   2  17        6.02       10.39      5.27 o 
 -26   2  17       16.38       22.65      5.52 o 
 -24   2  17       22.92       21.93      5.32 o 
 -22   2  17        8.14        9.08      4.06 o 
 -20   2  17        5.84        9.57      3.93 o 
 -18   2  17       11.48       15.27      4.07 o 
 -16   2  17        6.23        7.30      3.53 o 
 -14   2  17       92.42       93.07      4.74 o 
 -12   2  17       19.03       22.52      3.70 o 
 -10   2  17       18.75       17.77      3.29 o 
  -8   2  17      119.66      122.12      4.46 o 
  -6   2  17        7.00        7.23      2.72 o 
  -4   2  17      101.88       89.20      4.04 o 
  -2   2  17        3.21        7.20      2.67 o 
   0   2  17       52.33       45.47      3.43 o 
   2   2  17        1.26        0.72      2.65 o 
   4   2  17       15.33       17.40      2.93 o 
   6   2  17        3.51        1.41      2.69 o 
   8   2  17       11.58       11.01      3.02 o 
  10   2  17       16.41       16.77      3.25 o 
  12   2  17        6.30        6.61      3.17 o 
  14   2  17        3.64        5.21      3.35 o 
  16   2  17        0.76       -0.45      3.56 o 
  18   2  17       16.46       21.04      4.20 o 
  20   2  17        8.26       11.86      4.30 o 
 -25   3  17        6.09        9.48      5.81 o 
 -23   3  17       13.93       14.72      5.12 o 
 -21   3  17        4.79        8.41      4.72 o 
 -19   3  17       14.17       19.69      4.88 o 
 -17   3  17       37.17       38.16      4.94 o 
 -15   3  17       11.21       11.43      3.97 o 
 -13   3  17        9.80        5.81      4.57 o 
 -11   3  17        7.46        7.74      3.41 o 
  -9   3  17       42.38       41.39      3.91 o 
  -7   3  17       19.15        9.97      3.26 o 
  -5   3  17        3.95        7.67      3.16 o 
  -3   3  17        2.43        0.53      2.96 o 
  -1   3  17       17.28        9.48      4.56 o 
   1   3  17        1.70       -0.76      2.92 o 
   3   3  17        1.97       -2.60      2.83 o 
   5   3  17        0.93        3.62      3.82 o 
   7   3  17       18.78       20.85      3.49 o 
   9   3  17        2.80        1.83      3.34 o 
  11   3  17       10.63       13.00      3.68 o 
  13   3  17        2.49        7.61      3.68 o 
  15   3  17        0.28        4.00      3.89 o 
  17   3  17        7.10       15.69      4.36 o 
 -20   4  17        3.98       -4.43      5.61 o 
 -18   4  17        1.09        5.01      5.72 o 
 -16   4  17        2.14        8.10      5.66 o 
 -14   4  17        9.02        3.65      6.71 o 
 -12   4  17       16.99       18.69      5.81 o 
 -10   4  17        4.71        9.32      4.85 o 
  -8   4  17       15.48       24.64      6.24 o 
  -6   4  17       13.58       18.61      4.55 o 
  -4   4  17        6.98        9.90      4.30 o 
  -2   4  17        1.03       -3.75      3.75 o 
   0   4  17        5.54        2.05      3.82 o 
   2   4  17        0.87        0.08      3.67 o 
   4   4  17        6.97        7.80      3.95 o 
   6   4  17        0.12       -0.25      3.82 o 
   8   4  17        0.15        5.06      4.06 o 
  10   4  17        1.77       -0.50      4.24 o 
  12   4  17        3.72        4.49     12.34 o 
 -30   0  18        0.85        5.35      7.39 o 
 -28   0  18        7.97        9.33      6.35 o 
 -26   0  18        3.68       -4.84      4.84 o 
 -24   0  18        0.27        0.46      5.70 o 
 -22   0  18       25.93       23.76      5.38 o 
 -20   0  18        0.10        3.54      5.43 o 
 -18   0  18        6.36       10.26      5.25 o 
 -16   0  18       26.47       26.06      6.18 o 
 -14   0  18        0.08       -2.35      4.66 o 
 -12   0  18      107.12      133.65      8.08 o 
 -10   0  18        0.02       -0.39      4.69 o 
  -8   0  18      148.14      177.87      8.05 o 
  -6   0  18      288.32      295.76      8.72 o 
  -4   0  18        6.18        3.98      3.66 o 
  -2   0  18       53.37       43.31      4.56 o 
   0   0  18       13.01       10.94      3.95 o 
   2   0  18       41.73       52.45      4.89 o 
   4   0  18        1.60        0.34      3.57 o 
   6   0  18        7.98       10.68      3.99 o 
   8   0  18       31.46       30.04      4.81 o 
  10   0  18       25.55       23.82      5.10 o 
  12   0  18        5.03        7.93      4.61 o 
  14   0  18        1.08       -2.65      4.74 o 
  16   0  18        8.63       15.93      5.59 o 
  18   0  18        1.09        7.26      5.65 o 
  20   0  18       71.08       98.54      9.39 o 
 -29   1  18       15.84       17.28      5.61 o 
 -27   1  18        9.59       14.16      5.41 o 
 -25   1  18       25.09       23.99      4.73 o 
 -23   1  18       16.25       18.07      4.18 o 
 -21   1  18       18.64       15.16      4.98 o 
 -19   1  18       41.19       48.92      4.83 o 
 -17   1  18       15.35       13.43      4.03 o 
 -15   1  18       40.88       51.35      4.73 o 
 -13   1  18       94.86       98.54      5.22 o 
 -11   1  18       19.15       18.90      3.74 o 
  -9   1  18       69.40       64.33      5.40 o 
  -7   1  18       90.76       95.83      4.57 o 
  -5   1  18       57.94       56.14      3.77 o 
  -3   1  18       26.11       26.12      3.34 o 
  -1   1  18        5.14        5.06      2.91 o 
   1   1  18       19.20       19.05      3.35 o 
   3   1  18        0.94       -0.39      2.63 o 
   5   1  18       12.19        8.89      2.80 o 
   7   1  18       17.53       19.95      3.15 o 
   9   1  18       11.70       13.87      3.10 o 
  11   1  18       31.52       33.65      3.57 o 
  13   1  18       12.18       10.62      3.32 o 
  15   1  18        9.18       10.16      3.61 o 
  17   1  18       28.47       32.74      4.20 o 
  19   1  18       11.33       13.62      4.55 o 
  21   1  18        0.69        1.48     12.38 o 
 -26   2  18        6.14        5.13      5.35 o 
 -24   2  18        1.98       -0.32      4.97 o 
 -22   2  18       12.62        7.16      4.26 o 
 -20   2  18       18.72       18.00      4.34 o 
 -18   2  18       32.62       34.38      4.29 o 
 -16   2  18        7.62       15.44      3.90 o 
 -14   2  18       31.33       43.21      4.60 o 
 -12   2  18        3.24        1.67      3.56 o 
 -10   2  18        0.50        3.50      3.43 o 
  -8   2  18       50.46       45.55      3.87 o 
  -6   2  18       31.26       31.64      3.28 o 
  -4   2  18       20.50       29.51      3.12 o 
  -2   2  18        2.79        2.72      2.66 o 
   0   2  18        1.59        1.90      2.78 o 
   2   2  18       11.87       12.43      2.97 o 
   4   2  18       16.27       18.95      3.11 o 
   6   2  18        3.35        5.34      2.86 o 
   8   2  18        7.15        4.92      3.10 o 
  10   2  18        0.88        1.43      3.12 o 
  12   2  18        2.05        2.70      3.54 o 
  14   2  18        5.28        0.38      3.74 o 
  16   2  18        1.03        9.50      4.18 o 
  18   2  18        9.24       11.58      4.43 o 
 -23   3  18       12.92        8.42      5.92 o 
 -21   3  18       16.49       16.85      5.21 o 
 -19   3  18       14.91       12.86      4.94 o 
 -17   3  18        3.46        6.67      4.06 o 
 -15   3  18        3.37        7.56      3.97 o 
 -13   3  18       25.25       17.82      4.13 o 
 -11   3  18        7.17        6.17      3.74 o 
  -9   3  18       10.39        9.43      3.91 o 
  -7   3  18       14.45       10.89      3.73 o 
  -5   3  18        9.18        8.43      3.35 o 
  -3   3  18       13.84       20.72      3.55 o 
  -1   3  18        6.83        8.80      3.30 o 
   1   3  18        1.00        1.04      3.20 o 
   3   3  18        8.62        5.45      3.25 o 
   5   3  18       13.74       17.30      3.96 o 
   7   3  18        3.32        5.63      3.32 o 
   9   3  18        0.75       -0.51      3.50 o 
  11   3  18        9.73       14.03      3.98 o 
  13   3  18        5.81        2.83      4.78 o 
  15   3  18        1.64        4.97      6.98 o 
 -16   4  18       14.53       10.21      6.04 o 
 -14   4  18        0.69        2.32      5.65 o 
 -12   4  18       12.86       12.87      5.92 o 
 -10   4  18       10.13       16.70      5.39 o 
  -8   4  18        0.94        3.80      4.96 o 
  -6   4  18        1.52        1.29      4.84 o 
  -4   4  18        0.66       -2.18      4.14 o 
  -2   4  18        5.23       -0.85      4.28 o 
   0   4  18        2.06        0.24      4.22 o 
   2   4  18        7.19        9.99      4.26 o 
   4   4  18        3.35       -2.82      4.17 o 
   6   4  18        5.46        2.74      4.41 o 
   8   4  18        5.50        6.77      6.06 o 
 -28   0  19        0.59        2.30      6.00 o 
 -26   0  19        0.03        4.82      5.72 o 
 -24   0  19       13.43       20.49      7.31 o 
 -22   0  19        0.97        6.64      5.56 o 
 -20   0  19        3.41        9.46      5.52 o 
 -18   0  19        1.35        6.22      5.15 o 
 -16   0  19        0.02        6.45      5.06 o 
 -14   0  19       14.32       12.63      5.30 o 
 -12   0  19        9.92        1.14      4.97 o 
 -10   0  19        0.89        0.32      4.29 o 
  -8   0  19        1.95        0.91      4.35 o 
  -6   0  19       13.67       14.95      4.66 o 
  -4   0  19       57.72       66.58      6.62 o 
  -2   0  19        0.88        3.82      3.70 o 
   0   0  19      113.06      101.80      5.92 o 
   2   0  19        9.85        1.92      3.64 o 
   4   0  19        0.11       -3.55      3.55 o 
   6   0  19        0.01        1.36      3.97 o 
   8   0  19        0.17       -1.14      4.44 o 
  10   0  19       24.32       24.48      5.38 o 
  12   0  19       32.14       41.61      6.11 o 
  14   0  19        0.70       -0.49      5.12 o 
  16   0  19       52.78       69.35      7.40 o 
  18   0  19        7.80       27.96      8.55 o 
 -27   1  19        8.31        8.43      5.47 o 
 -25   1  19        4.14        2.54      4.41 o 
 -23   1  19        3.93        9.36      4.40 o 
 -21   1  19        8.28        6.09      3.98 o 
 -19   1  19        8.57       13.70      4.29 o 
 -17   1  19        0.87        2.04      3.82 o 
 -15   1  19        8.26        3.04      3.84 o 
 -13   1  19        1.84       -3.24      3.24 o 
 -11   1  19        9.28        8.07      3.57 o 
  -9   1  19       19.45       15.78      3.82 o 
  -7   1  19        2.23        5.05      3.35 o 
  -5   1  19        3.78        3.42      3.00 o 
  -3   1  19       19.70       21.56      3.33 o 
  -1   1  19       37.91       42.36      3.77 o 
   1   1  19        4.55        4.25      3.14 o 
   3   1  19       30.33       39.34      3.50 o 
   5   1  19       89.41      111.13      4.61 o 
   7   1  19        1.41       -1.06      2.87 o 
   9   1  19        2.44        1.45      3.03 o 
  11   1  19        3.56        1.43      3.16 o 
  13   1  19        5.80        7.57      3.43 o 
  15   1  19       21.39       36.67      4.58 o 
  17   1  19        2.57        8.07      4.41 o 
 -24   2  19        7.40        3.21      5.24 o 
 -22   2  19       11.25       11.23      5.23 o 
 -20   2  19       30.31       37.28      4.69 o 
 -18   2  19        1.10       -2.31      3.69 o 
 -16   2  19        4.34       -0.20      3.92 o 
 -14   2  19       20.24       17.12      4.29 o 
 -12   2  19       25.23       22.02      4.38 o 
 -10   2  19        8.07       10.31      4.04 o 
  -8   2  19       17.32       27.37      4.31 o 
  -6   2  19        9.88        6.09      3.27 o 
  -4   2  19       45.53       49.61      3.61 o 
  -2   2  19       34.14       38.53      3.40 o 
   0   2  19        1.42        3.13      2.90 o 
   2   2  19       12.54        9.66      3.08 o 
   4   2  19        0.86        1.30      2.90 o 
   6   2  19        2.24        2.62      3.08 o 
   8   2  19        7.10        6.63      3.58 o 
  10   2  19        4.47        3.74      3.67 o 
  12   2  19       12.88       16.18      4.08 o 
  14   2  19        2.07        4.65      4.17 o 
  16   2  19        1.29        8.11      4.35 o 
 -21   3  19        6.56        5.69      5.30 o 
 -19   3  19        3.22        9.25      5.05 o 
 -17   3  19       10.77        3.75      4.28 o 
 -15   3  19       11.48       16.56      4.30 o 
 -13   3  19        3.80        5.84      4.05 o 
 -11   3  19        0.51       -3.59      3.65 o 
  -9   3  19        6.76       12.79      4.06 o 
  -7   3  19        3.42       -0.82      3.67 o 
  -5   3  19        3.91       11.07      3.99 o 
  -3   3  19        2.85        1.19      4.05 o 
  -1   3  19       30.61       34.70      4.09 o 
   1   3  19       13.14       25.23      3.89 o 
   3   3  19       20.98       23.01      4.56 o 
   5   3  19        8.04        7.37      4.40 o 
   7   3  19        3.83        2.13      3.42 o 
   9   3  19       10.26       14.58      4.35 o 
  11   3  19        1.52        4.99      4.19 o 
 -12   4  19       17.09        9.68     13.61 o 
 -10   4  19        9.35       12.34      6.46 o 
  -8   4  19        6.76        7.58      5.99 o 
  -6   4  19       15.11       24.90      5.73 o 
  -4   4  19       18.02       16.56      5.57 o 
  -2   4  19        2.21        2.47      5.50 o 
   0   4  19        7.82        6.42      5.55 o 
   2   4  19        2.96       15.32      5.64 o 
 -26   0  20        0.53        0.18      7.12 o 
 -24   0  20        7.04        5.41      6.98 o 
 -22   0  20        4.77        2.44      7.54 o 
 -20   0  20        0.07        1.05      6.38 o 
 -18   0  20        0.11       -2.63      5.08 o 
 -16   0  20        0.01       -4.87      4.87 o 
 -14   0  20       12.77       10.59      5.45 o 
 -12   0  20        2.47       -4.49      4.49 o 
 -10   0  20       12.79       17.01      5.00 o 
  -8   0  20       13.02       13.43      5.03 o 
  -6   0  20       74.56       84.59      6.52 o 
  -4   0  20       38.52       40.98      5.64 o 
  -2   0  20        0.02        4.36      3.88 o 
   0   0  20        0.01        3.51      3.98 o 
   2   0  20        7.14        6.24      4.29 o 
   4   0  20       19.77       19.02      4.70 o 
   6   0  20       11.99       11.92      5.47 o 
   8   0  20        3.13       -4.84      5.51 o 
  10   0  20       13.04       13.28      5.53 o 
  12   0  20        0.62       -5.00      5.00 o 
  14   0  20       20.17       41.25      8.11 o 
  16   0  20       13.95       22.09      7.05 o 
 -25   1  20        0.06       -4.45      4.45 o 
 -23   1  20        4.63        8.35      4.76 o 
 -21   1  20        0.94       -1.45      4.57 o 
 -19   1  20        4.12       -0.23      4.12 o 
 -17   1  20        6.02       -3.52      4.04 o 
 -15   1  20        5.84       -2.19      3.65 o 
 -13   1  20        1.88        5.22      3.78 o 
 -11   1  20        4.53        3.49      3.76 o 
  -9   1  20       17.44       24.31      3.94 o 
  -7   1  20       57.17       58.74      4.59 o 
  -5   1  20       21.69       27.46      3.99 o 
  -3   1  20       15.44       18.88      3.47 o 
  -1   1  20       29.09       33.33      3.76 o 
   1   1  20        1.44        3.29      2.95 o 
   3   1  20       13.30       19.57      3.34 o 
   5   1  20       22.86       19.69      3.39 o 
   7   1  20        4.80        7.69      3.20 o 
   9   1  20        2.06       -1.47      3.18 o 
  11   1  20        2.04        3.42      3.45 o 
  13   1  20       28.43       32.01      4.53 o 
  15   1  20        3.18        8.73      4.57 o 
 -22   2  20        5.78        0.98      4.79 o 
 -20   2  20        1.22        1.61      4.18 o 
 -18   2  20        0.43       -1.65      4.15 o 
 -16   2  20        4.01        3.34      4.14 o 
 -14   2  20        2.78       -1.91      4.61 o 
 -12   2  20        0.65        1.41      3.91 o 
 -10   2  20        1.00        0.41      3.92 o 
  -8   2  20       11.60       10.73      4.22 o 
  -6   2  20        0.37        6.93      3.70 o 
  -4   2  20        7.19        9.83      3.59 o 
  -2   2  20       13.63       17.85      3.25 o 
   0   2  20        5.79       11.80      3.43 o 
   2   2  20       27.05       29.01      3.75 o 
   4   2  20        8.15       10.81      3.50 o 
   6   2  20        5.15        5.52      3.49 o 
   8   2  20        9.25        9.97      3.92 o 
  10   2  20       11.82       16.86      4.40 o 
  12   2  20        4.53        3.60      4.44 o 
 -17   3  20        5.87        7.68      4.72 o 
 -15   3  20        4.15        6.43      4.45 o 
 -13   3  20        0.90        7.91      4.38 o 
 -11   3  20        1.16       -2.78      3.92 o 
  -9   3  20        1.79        3.01      4.12 o 
  -7   3  20        2.13        6.99      4.45 o 
  -5   3  20        1.87       -2.88      3.91 o 
  -3   3  20       12.01       10.18      4.25 o 
  -1   3  20        1.45        4.84      4.07 o 
   1   3  20        4.37       14.56      3.96 o 
   3   3  20        7.70       17.03      4.06 o 
   5   3  20       20.09       20.95      4.30 o 
   7   3  20        1.31        7.79      4.14 o 
 -22   0  21        0.03       -1.31      6.78 o 
 -20   0  21        7.68        8.00      7.08 o 
 -18   0  21        1.04        7.11      7.18 o 
 -16   0  21       16.83       23.32     12.80 o 
 -14   0  21        1.59       -0.76      6.34 o 
 -12   0  21        1.85       -0.09      6.02 o 
 -10   0  21       34.20       42.92      6.76 o 
  -8   0  21        5.63       12.83      5.81 o 
  -6   0  21       26.40       34.66      6.43 o 
  -4   0  21        0.01       -3.30      5.99 o 
  -2   0  21       25.75       33.06      6.39 o 
   0   0  21        2.64        2.62      5.28 o 
   2   0  21        5.83       13.15      4.58 o 
   4   0  21        7.37        5.18      4.62 o 
   6   0  21        7.40        8.38      4.89 o 
   8   0  21        0.19       -4.60      4.60 o 
  10   0  21        1.49        5.02      5.35 o 
  12   0  21        2.03       -3.86      5.21 o 
 -21   1  21        9.76       12.77      5.22 o 
 -19   1  21        0.86        0.60      4.62 o 
 -17   1  21        0.32       -4.02      4.02 o 
 -15   1  21       17.04        7.87      4.27 o 
 -13   1  21       22.37       21.34      4.52 o 
 -11   1  21       12.40       20.66      4.40 o 
  -9   1  21        8.29       16.31      3.95 o 
  -7   1  21       28.55       36.49      4.37 o 
  -5   1  21        0.79        4.16      3.61 o 
  -3   1  21        0.40       -2.28      3.47 o 
  -1   1  21        4.21        6.81      3.52 o 
   1   1  21        7.65        2.23      3.17 o 
   3   1  21        2.86        6.01      3.29 o 
   5   1  21       12.80       18.76      3.66 o 
   7   1  21        2.62        0.51      3.32 o 
   9   1  21        6.39        4.49      3.84 o 
  11   1  21        7.18        0.48      3.94 o 
 -18   2  21        7.06       10.19      5.78 o 
 -16   2  21        1.70        1.71      4.32 o 
 -14   2  21       12.56       12.88      4.56 o 
 -12   2  21        2.61        8.20      4.50 o 
 -10   2  21        0.18        8.90      4.42 o 
  -8   2  21        6.03        3.39      4.75 o 
  -6   2  21        4.07        4.37      3.98 o 
  -4   2  21        0.35        0.07      3.80 o 
  -2   2  21        5.43        7.87      4.04 o 
   0   2  21       12.00       13.32      3.96 o 
   2   2  21        4.34       12.47      3.79 o 
   4   2  21        5.22       10.86      3.98 o 
   6   2  21        3.13        8.33      4.14 o 
   8   2  21        1.54       -1.65      5.16 o 
 -11   3  21        0.65       -1.78      4.42 o 
  -9   3  21        2.74        7.78      4.94 o 
  -7   3  21       16.75        7.12      4.90 o 
  -5   3  21        3.07        2.22      4.67 o 
  -3   3  21       18.32       24.86      5.16 o 
  -1   3  21        9.40       10.44      4.51 o 
   1   3  21        4.08        6.01      4.42 o 
 -20   0  22        5.05        9.99      9.35 o 
 -18   0  22        6.10        8.70      7.53 o 
 -16   0  22       13.89       14.14      7.47 o 
 -14   0  22        0.73       -2.45      5.84 o 
 -12   0  22        5.48        7.63      7.94 o 
 -10   0  22       37.36       52.82      8.98 o 
  -8   0  22        0.24       13.86      6.12 o 
  -6   0  22        0.70        9.25      6.09 o 
  -4   0  22       25.24       21.49      6.57 o 
  -2   0  22        4.31       11.28      6.14 o 
   0   0  22       11.06        3.50      5.46 o 
   2   0  22        0.13        4.62      5.41 o 
   4   0  22        0.00       -4.45      6.84 o 
   6   0  22       34.94       30.09      5.77 o 
   8   0  22        0.07       -5.02      5.02 o 
 -19   1  22        4.43       -1.78      6.75 o 
 -17   1  22        7.31        4.00      4.79 o 
 -15   1  22        0.66       -2.98      4.47 o 
 -13   1  22       20.22       21.53      4.71 o 
 -11   1  22       20.06       26.04      4.54 o 
  -9   1  22       16.02       28.00      4.53 o 
  -7   1  22        2.29        2.70      3.93 o 
  -5   1  22        1.47        9.71      4.02 o 
  -3   1  22        5.22        5.15      3.92 o 
  -1   1  22        7.26       10.03      3.80 o 
   1   1  22        2.06        0.13      3.68 o 
   3   1  22        0.31        5.32      3.56 o 
   5   1  22        0.99        3.16      3.89 o 
   7   1  22        0.33        7.64      4.02 o 
 -14   2  22        6.31       10.21      4.89 o 
 -12   2  22        1.88        4.83      4.67 o 
 -10   2  22       16.48       15.90      4.91 o 
  -8   2  22        1.71        1.64      4.34 o 
  -6   2  22        2.33        1.34      4.41 o 
  -4   2  22       16.78       13.04      4.53 o 
  -2   2  22        1.83        7.65      4.52 o 
   0   2  22        1.74       -1.79      4.29 o 
   2   2  22        9.10       12.37      4.44 o 
   4   2  22        4.20       16.84      6.43 o 
 -14   0  23        2.01       10.82      6.93 o 
 -12   0  23        2.88        8.40      6.73 o 
 -10   0  23       97.93      144.34     10.17 o 
  -8   0  23        2.42       10.77      7.44 o 
  -6   0  23        5.31        6.70      6.52 o 
  -4   0  23        9.91       12.71      6.68 o 
  -2   0  23        5.83       20.94      6.82 o 
   0   0  23        0.32       -4.38      5.50 o 
   2   0  23        5.29        1.67      8.60 o 
   4   0  23        3.21       11.85     11.78 o 
 -13   1  23        9.46       12.68      7.30 o 
 -11   1  23        1.10       10.99      5.01 o 
  -9   1  23       10.04       12.68      5.12 o 
  -7   1  23       10.31       19.58      4.79 o 
  -5   1  23       22.16       32.55      5.19 o 
  -3   1  23        4.28       10.27      4.56 o 
  -1   1  23        2.07        5.37      4.30 o 
   1   1  23       17.18       28.18      5.18 o 
                                                 
